# Supplementary material for: Regulation of gene expression and RNA editing in Drosophila adapting to divergent microclimates
Source: Nat Commun. 2017 Nov 17;8:1570. doi: 10.1038/s41467-017-01658-2 (PMC5691062; doi:10.1038/s41467-017-01658-2)
Supplement: Supplementary file 4 — Supplementary Data 1 [file 41467_2017_1658_MOESM4_ESM.xlsx]

## Sheet: NFS1 Sweep Locations
#CHR	POS_START	POS_END	TYPE	GENES
chr2L	2020001	2040000	hard	lectin-22C;CG42296;CG4238
chr2L	2040001	2060000	hard	Kebab;Or22c;Su(dx);CR45298
chr2L	2340001	2360000	hard	eys
chr2L	2440001	2460000	hard	dpp
chr2L	2720001	2740000	hard	mir-4914;CG31689
chr2L	2820001	2840000	hard	CG3123;Cpr23B;Duox;CG3119
chr2L	2900001	2920000	soft	NULL
chr2L	2920001	2940000	soft	NULL
chr2L	2940001	2960000	hard	lilli
chr2L	3000001	3020000	soft	CG17224;CG17265
chr2L	3220001	3240000	soft	NULL
chr2L	3640001	3660000	soft	NULL
chr2L	3740001	3760000	hard	CG10019
chr2L	3760001	3780000	hard	mir-1004;CR43704;CG43707;CG43703
chr2L	3840001	3860000	hard	CR45451;CR44983;CR45449;CR45450
chr2L	4060001	4080000	soft	CR44984;ed
chr2L	4080001	4100000	soft	ed;snoRNA:Me28S-C437
chr2L	4100001	4120000	soft	ed
chr2L	4140001	4160000	soft	CG2955
chr2L	4520001	4540000	soft	dp
chr2L	4660001	4678901	soft	NULL
chr2L	4800001	4820000	soft	CR45297;mir-4910;CG3225;CG15629
chr2L	4940001	4960000	hard	CG14044;Jon25Bi;Jon25Biii;Marcal1;mRpL24;Jon25Bii;betaggt-I;jet
chr2L	5000001	5020000	soft	vkg;Tfb5;Rtnl1;CG3887;CG31917
chr2L	5020001	5040000	soft	Cg25C;CG14042;SP555
chr2L	5100001	5120000	hard	Msp300
chr2L	5180001	5200000	soft	snmRNA:128;Msp300;snmRNA:765;snoRNA:Psi28S-2263
chr2L	5220001	5240000	soft	tkv
chr2L	5260001	5280000	hard	Cyp4ac2;Cyp4ac1;Cyp4ac3;Bsg25D
chr2L	5440001	5460000	hard	NULL
chr2L	5480001	5500000	hard	CR45287
chr2L	5700001	5720000	soft	CG11149;CG7236;CR44818;CG34011;CG14007
chr2L	5720001	5740000	hard	CG14006;CG11030;sip1;CG11147
chr2L	5760001	5780000	soft	CG9171;obst-E;CR31912
chr2L	5980001	6000000	soft	eIF-4a;lid;ifc
chr2L	6100001	6120000	soft	CG31642;stai
chr2L	6140001	6160000	soft	CG31639;CG13991;Muc26B
chr2L	6240001	6260000	hard	CG9486
chr2L	6360001	6380000	hard	CG9505;slam;CR44778
chr2L	6380001	6400000	soft	CG42368;CG42370;CG42369;CG9507
chr2L	6400001	6420000	hard	Tig;CG13982
chr2L	6420001	6440000	soft	Fic
chr2L	6660001	6680000	hard	CG11070;CG34310;cort;cup;Spn27A;CG13771;Galt;CG11329
chr2L	6680001	6700000	hard	CG11327;Tsp;Nhe3
chr2L	6700001	6720000	hard	AkhR;Aatf
chr2L	6720001	6740000	soft	Liprin-alpha;TTLL3B;homer;TTLL3A
chr2L	6780001	6800000	hard	nrv1;nrv2;CR43610
chr2L	6800001	6820000	hard	CG11236;CR44081;CG17377;CG17376;CG17375
chr2L	7140001	7160000	soft	CR44612
chr2L	7180001	7200000	soft	CG4497;CG4495;CG4496;CG4502
chr2L	7240001	7260000	hard	CG31909;CG13786
chr2L	7320001	7340000	soft	CR45304
chr2L	7520001	7540000	hard	RapGAP1
chr2L	7600001	7620000	soft	CG6739;Cyp4d21;CR45370
chr2L	7680001	7700000	hard	Myo28B1;CR44148;CG18585;CG43235;Tep2;CG7025
chr2L	7720001	7740000	soft	CG13796;CG13794;CG31904;CG13795
chr2L	8300001	8320000	hard	Ostgamma;CG7810;CG7840;wol;mtsh;Scgalpha;CG7806;CG7818
chr2L	8720001	8740000	soft	NULL
chr2L	8740001	8760000	soft	CG12438;CG45307
chr2L	8780001	8800000	soft	CG42710
chr2L	8820001	8840000	hard	SoxN
chr2L	8960001	8980000	hard	CG13101;CG32984;CG18088;CG9541;CG9525;CG32985
chr2L	9000001	9020000	soft	CG9568;CG13102;Rcd-1r
chr2L	9060001	9080000	soft	CR44483;CG12439
chr2L	9080001	9097158	hard	Toll-4
chr2L	9220001	9240000	soft	tai
chr2L	9500001	9520000	soft	CG33298
chr2L	9613732	9620000	soft	Trx-2;GlcAT-S
chr2L	9740001	9760000	soft	Cyp4e3
chr2L	9760001	9780000	soft	zf30C;Taf11;CG17633;ppk11;ppk18;ppk16;und;CG4017
chr2L	9980001	9981903	hard	NULL
chr2L	10136914	10140000	soft	NULL
chr2L	10575785	10580000	soft	Trim9;w-cup
chr2L	10880001	10884424	hard	NULL
chr2L	10960001	10970396	hard	CG33129
chr2L	11020547	11040000	soft	CG18666;Samuel
chr2L	11280001	11292501	hard	Osi21;CR44182;CR43409;Ppt2;mre11
chr2L	11580001	11584420	hard	NULL
chr2L	11720001	11740000	soft	CR44143;CR44145
chr2L	11740001	11740378	hard	NULL
chr2L	11747720	11760000	hard	Sfp33A1;CG42471;CG42470
chr2L	11760001	11770647	soft	NULL
chr2L	11984309	12000000	soft	Ada1-1;CG34163;dgt2;CG18787;Qtzl;zuc;escl;CG18789;Ada1-2;CG6686
chr2L	12000001	12020000	soft	CG6734;CG6746;Rh5;CR44588;CG12264
chr2L	12556557	12560000	soft	NULL
chr2L	12560001	12567837	hard	NULL
chr2L	12740001	12745318	hard	MRP
chr2L	13358046	13360000	soft	NULL
chr2L	13380001	13388205	hard	loqs;CR44599;beta'COP;CG9293
chr2L	13449533	13456804	hard	NULL
chr2L	14228002	14239398	hard	CR44728;CR44727
chr2L	15580816	15593403	soft	kek3
chr2L	17656354	17660000	hard	CadN
chr2L	18660001	18676763	hard	Mst36Fa;MESR3;CG43338;CG43339;Mst36Fb
chr2L	18679332	18680000	hard	CG31751
chr2L	18700001	18717570	soft	Jwa;CG10348;CG10376;Grip71;Irk3;Faf;CG10343
chr2L	19652645	19660000	soft	Lar
chr2L	19660001	19674006	soft	Lar
chr2L	20152210	20160000	soft	NULL
chr2L	20160001	20180000	hard	NULL
chr2L	21015150	21020000	soft	NULL
chr2L	21180001	21186318	hard	Mcm10
chr2L	21380001	21400000	soft	nrv3
chr2L	21400001	21420000	soft	His4:CG33909;His2B:CG33910
chr2L	21820001	21840000	soft	tsh;CR44786
chr2L	22106522	22120000	soft	CG10834;CG6675
chr2L	22160001	22180000	soft	CR44809;CG3635;Clamp
chr2L	22420001	22437868	hard	snoRNA:Psi28S-2996;RpL5;CG17490
chr2R	620001	640000	soft	NULL
chr2R	1104307	1110297	soft	Nipped-A
chr2R	1426699	1440000	soft	CG30438
chr2R	1500001	1520000	soft	NULL
chr2R	1700001	1720000	hard	NULL
chr2R	1860001	1880000	soft	Src42A;mle
chr2R	2280001	2300000	soft	NULL
chr2R	2620001	2640000	soft	l(2)01289;CG3267;phtf
chr2R	2680001	2700000	soft	CG15237;ubl;SdhB
chr2R	3028155	3040000	hard	CR44200;CG12828;Spn43Aa
chr2R	3040001	3060000	soft	Spn43Ab;pk;nec;Spn43Ad
chr2R	3080001	3100000	soft	pk
chr2R	3443956	3460000	soft	Corin;boca;CG30499
chr2R	3460001	3480000	soft	Vps13;CG1360;CR45130;blow
chr2R	3740001	3760000	hard	NULL
chr2R	4280001	4300000	soft	CG2121
chr2R	4554406	4560000	soft	Acsl
chr2R	4740001	4760000	soft	NULL
chr2R	5020001	5040000	hard	alc;Prp38;CG8788;CG44286;CG30345;Hydr1;CG30344;shrb
chr2R	5240001	5248825	soft	CG13954
chr2R	5480001	5486716	hard	CG30338;clos
chr2R	5580001	5581918	soft	NULL
chr2R	5860001	5880000	soft	TER94;eve;CR45324;CR43948
chr2R	6509707	6520000	hard	NULL
chr2R	6620001	6630185	soft	Mat1;CG7220
chr2R	6654773	6660000	soft	NULL
chr2R	6700001	6718716	soft	CG12341;CG12325;RpS15Ab;CG7222;Prosbeta5;dgo;Lsm10;CG12343
chr2R	6840001	6843047	soft	NULL
chr2R	6880001	6900000	soft	luna
chr2R	6940001	6960000	soft	luna
chr2R	7080234	7100000	soft	shn
chr2R	7500001	7513342	soft	CG9005;CR43907;Egm
chr2R	7516479	7520000	soft	NULL
chr2R	7520001	7540000	soft	CG9003;CG34228
chr2R	7680001	7686314	soft	ths
chr2R	7860001	7880000	soft	CG30037;CG34231;RnrS;CG8298;CG30036;CG8290;CG33145;rho-7
chr2R	7880001	7882949	hard	CR45319
chr2R	7980001	8000000	soft	jeb
chr2R	8020001	8040000	soft	skpB;CG13178;CG8378;CG8878;CG18343;Hen1
chr2R	8200001	8220000	soft	CG8841;CR44316;garz;CG30046;CG13163
chr2R	8260001	8280000	soft	Cpr49Ad;CG8501;Cpr49Aa;CG13160;CG13155;CG13159;Cpr49Ac;Cpr49Ab
chr2R	8580001	8600000	soft	wuc
chr2R	8640001	8660000	soft	mRpL18;CG12374;Dgkepsilon;Nacalpha;Taz;ox
chr2R	8660001	8680000	soft	CR45266;sca;CR45137
chr2R	8720001	8740000	soft	CG30486;CR44453;Cyp9h1;CR45468;CG17574;Or49b;CG17575;antr
chr2R	8740001	8760000	soft	CR45140;bic
chr2R	8760001	8780000	soft	CR43468;CG3814;CR45141;Nmda1;CG3790;CR43469;Aats-asp
chr2R	8880001	8900000	soft	CG33798;Su(z)2
chr2R	9006153	9020000	soft	CG3955;CG13326;CG13325
chr2R	9220001	9240000	hard	CR44206
chr2R	9240001	9260000	hard	CR45312;CG17048
chr2R	9260001	9280000	soft	CG10814;CG43691
chr2R	9280001	9300000	soft	CG18278;IM10;AttC;CG4744
chr2R	9420001	9440000	hard	CG6145;CG33156
chr2R	9500001	9520000	soft	NULL
chr2R	9520001	9540000	soft	NULL
chr2R	9540001	9560000	soft	CG6209;CG18368;fas;CG13337;CR45031
chr2R	9600001	9620000	hard	fas
chr2R	9640001	9660000	soft	CG6280
chr2R	9660001	9680000	hard	Cpr50Ca;S-Lap7;CR43811;CR43810
chr2R	9700001	9720000	hard	CG6329;CG13339;fl(2)d
chr2R	9800001	9820000	hard	shot
chr2R	9880001	9900000	hard	mir-4978
chr2R	10060001	10076544	hard	mRpS16;cg
chr2R	10083008	10100000	hard	VGAT;Sox15
chr2R	10180001	10200000	hard	Ih;tej
chr2R	10320001	10340000	hard	CR45277;Oaz
chr2R	10420001	10440000	soft	ttv;CG30076
chr2R	10540001	10560000	soft	CG12866;CG12861;CG12860;Adgf-E
chr2R	10760001	10780000	hard	Cyp6a22;Cyp6a20;Cyp6a17;Cyp6a23;Cyp6a19;Cyp6a8;Cyp6a21;Cyp6a9
chr2R	10820001	10840000	hard	aPKC;Lap1;CG10257;CG12853
chr2R	10980001	11000000	hard	NULL
chr2R	11060001	11080000	hard	igl;CG43068
chr2R	11120001	11140000	soft	NULL
chr2R	11260001	11280000	soft	SRPK;dup
chr2R	11440001	11460000	soft	Flo1;CG8195;CG30466;Cdk5;CG12963
chr2R	11540001	11560000	soft	fus;mir-278
chr2R	11800001	11807247	hard	CR44373
chr2R	12093843	12100000	hard	NULL
chr2R	12100001	12109272	hard	NULL
chr2R	12220001	12236476	soft	CG15710;wcd;Nup62;Hmgs;CG7997
chr2R	12520001	12521155	hard	Alk
chr2R	12551684	12560000	hard	CG34458;CG34457
chr2R	12740001	12758807	hard	Ef1beta;snoRNA:Dek-a;Fen1;Psi;Dek;CG6426
chr2R	12777646	12780000	soft	CG8910
chr2R	13020001	13040000	soft	CG11395;CG43103;CG11400;Gbp;snoRNA:U3:54Aa;CR44386;CG43107;Acp54A1
chr2R	13292020	13300000	soft	CG30101;CG6568
chr2R	13320001	13340000	hard	EDTP;mthl3;CG18467;mthl4
chr2R	13380001	13395306	hard	CG30103;CG43164
chr2R	13460001	13480000	hard	CG30105;CG14483;CR45274;CG14482;CG42239;icln;Dcr-2;CG6484;CR45275;RhoGAP54D;Rab4
chr2R	13602898	13620000	hard	CG10934;CG4975;CG10933;Snx16;CG4984
chr2R	13878357	13880000	hard	dpr13
chr2R	13904196	13914967	soft	CG10910;CG5084
chr2R	15660001	15667512	hard	NULL
chr2R	15802441	15809733	hard	NULL
chr2R	17220001	17235046	hard	CG15666;snoRNA:Psi18S-1389a;dom;snmRNA:184;snoRNA:Psi18S-1389b;CG9822;snoRNA:Me28S-G2596
chr2R	17260785	17272438	soft	CG10795
chr2R	18100001	18112559	hard	Oatp58Da;ari-2;Oatp58Db;CG30278
chr2R	18160001	18161676	soft	dve
chr2R	19760001	19780000	soft	PHDP;TM4SF;DNA-ligI;ken;CG5597;Dcp1;CG4882
chr2R	19780001	19800000	soft	Upf3;CG5339;Nap1;CG13562;CG17658;Lpt;CR44806
chr2R	20400001	20420000	soft	Brca2;CG4612;Ir60d;Ir60e;Ir60b
chr2R	20480001	20500000	soft	CG42361;CG3565;pio;CG3548;CG4741;CG3570;CG42360;CG4707;CG4692;CG13587
chr2R	20540001	20560000	soft	Cpr60D;CG30161;CG33228;CG34214;NDUFA8;CG4806;CG3663;Pof
chr3L	1343478	1360000	soft	Ptp61F;312
chr3L	1425091	1430048	soft	NULL
chr3L	3180001	3186357	hard	Girdin;CG42494
chr3L	3380001	3400000	soft	CR45737
chr3L	3440520	3460000	soft	eIF5B
chr3L	4140001	4141408	hard	NULL
chr3L	4180001	4190982	hard	Teh3;Teh2;CG18675;VhaM9.7-c
chr3L	4195241	4200000	hard	CG43367
chr3L	4245886	4260000	hard	ago;CG1265;CG15011
chr3L	4400001	4416670	soft	Syx17;CG15019
chr3L	4451678	4456696	soft	NULL
chr3L	4580001	4584074	soft	CG42540
chr3L	4741942	4754745	soft	CR43882;CG12493
chr3L	4800001	4820000	hard	CR45740;CR44528;Dhc64C;CG18808;CG7509
chr3L	4860001	4870221	soft	CG17150
chr3L	4876040	4880000	soft	CG17150
chr3L	5200001	5217285	soft	NULL
chr3L	5280001	5299684	hard	NULL
chr3L	5320001	5340000	soft	CR45742;lama
chr3L	5451195	5460000	soft	NULL
chr3L	5526060	5540000	soft	CG13285;CG10625
chr3L	5580001	5600000	hard	l(3)psg2;CG10592;mthl2;CG10591;CG10590;spo;CG5150
chr3L	5631626	5640000	hard	Blimp-1
chr3L	6040001	6051069	soft	Jon65Ai;Jon65Aiii;tan;Jon65Aii
chr3L	6098425	6100000	soft	Ets65A
chr3L	6140001	6160000	soft	CG13296;CG13297;Lcp65Ab2;CR45421;Cpr65Ay;CR45744;Acp65Aa;Lcp65Aa;Cpr65Az;Cpr65Ax1
chr3L	6180001	6200000	hard	CG8219;CG7386;CG13298;D19A;Trn
chr3L	6280001	6293476	soft	NULL
chr3L	6460001	6480000	soft	CG42747
chr3L	6600001	6616882	hard	CG8368;CG8398;CR45418
chr3L	6634311	6640000	hard	CR45239
chr3L	6780001	6789747	hard	vvl
chr3L	7184675	7193703	soft	NULL
chr3L	7649134	7655176	soft	Ank2
chr3L	8011743	8020000	soft	nmo
chr3L	8020001	8023469	soft	nmo
chr3L	8287767	8298970	soft	CG7194;Sbp2;Rab19;CG7197;CG13671
chr3L	8467378	8480000	hard	CG43163
chr3L	8600001	8612647	soft	CG6282;S-Lap1
chr3L	9100001	9120000	hard	bol
chr3L	9144585	9160000	soft	Rdl
chr3L	9385596	9395582	soft	eIF-4E;CG4080
chr3L	9399599	9400000	soft	NULL
chr3L	9700001	9710302	soft	snmRNA:838;CG16711;SH3PX1;vsg
chr3L	9922168	9931643	soft	NULL
chr3L	10455560	10460000	soft	CG32061
chr3L	10460001	10474870	hard	S-Lap3
chr3L	11188761	11196918	soft	Plod;CG7607;CG14141
chr3L	11260001	11264691	soft	NULL
chr3L	11720001	11732449	hard	CG32088;CG32087
chr3L	12138381	12140000	soft	NULL
chr3L	12551410	12560000	hard	sowah
chr3L	12999749	13000000	hard	NULL
chr3L	13720001	13738258	hard	bru-3
chr3L	14256737	14260000	soft	NULL
chr3L	14440001	14460000	hard	bbg
chr3L	14580001	14591728	soft	HGTX
chr3L	14596641	14600000	soft	NULL
chr3L	14600001	14610347	soft	NULL
chr3L	14737637	14740000	soft	ome
chr3L	14740001	14755618	hard	CG42507;Trl;CG33260
chr3L	14783458	14800000	soft	gnu;NHP2;CG9425
chr3L	14800001	14820000	hard	NULL
chr3L	14820001	14825806	hard	NULL
chr3L	14835815	14840000	hard	NULL
chr3L	14989139	14997364	hard	mRpL39;Prosbeta2
chr3L	15070404	15080000	soft	Or71a
chr3L	15080001	15080938	soft	NULL
chr3L	15103920	15120000	soft	Cep135;CG16959;CG13458;CG32847
chr3L	15120001	15129771	hard	CG13457;CG12316;scaRNA:MeU5-U42
chr3L	15355488	15360000	soft	NULL
chr3L	15380001	15394288	soft	NULL
chr3L	15399232	15400000	soft	NULL
chr3L	15445467	15460000	hard	CR45395;CR45394
chr3L	15713809	15720000	hard	comm
chr3L	15720001	15730027	hard	NULL
chr3L	15843043	15855433	soft	pHCl
chr3L	15920001	15934970	soft	Pka-C3
chr3L	16520001	16540000	soft	CG13033
chr3L	16766300	16780000	soft	Nrt;CG13025;CG9705;CG9706;Int6
chr3L	16829874	16840000	soft	CG9669;TSG101;CG32161
chr3L	16932122	16940000	soft	Obp73a;Cpr73D
chr3L	17067243	17080000	soft	Rbp6
chr3L	17145685	17160000	hard	Rbp6
chr3L	17298802	17300000	soft	NULL
chr3L	17360001	17380000	soft	Cad74A;CG13731;CR45688;CG13728
chr3L	17420001	17438152	soft	CG32174;frc;CG33052;CG12229;CG32176
chr3L	17500001	17520000	soft	CG7564;Oatp74D;U4-U6-60K
chr3L	17540001	17560000	soft	CG7542;CycT;Jon74E;snoRNA:Me28S-A576
chr3L	17580001	17600000	soft	Eip74EF
chr3L	17600001	17620000	soft	CG6259;CG7510
chr3L	18172377	18180000	hard	W
chr3L	18180001	18181136	soft	NULL
chr3L	18756771	18760000	soft	ftz-f1
chr3L	18780001	18799685	soft	CG14073;ftz-f1
chr3L	19022357	19040000	hard	nkd
chr3L	19275252	19280000	hard	Gbs-76A
chr3L	19280001	19300000	hard	fal
chr3L	19360001	19380000	soft	CG32206
chr3L	19620001	19639256	soft	wnd;CG8786
chr3L	19645676	19660000	soft	tey
chr3L	19680001	19700000	soft	serp;Gbeta76C;verm
chr3L	19940001	19960000	soft	CG32219;CG42654;CG42655;CG34258;Ac76E;CG33710;CG42263
chr3L	20040001	20060000	hard	NULL
chr3L	20160001	20180000	soft	NULL
chr3L	20440001	20460000	hard	snoRNA:Or-CD11;CG42764;snoRNA:Me18S-U1356a;Uhg8;snoRNA:Me18S-U1356b;CG5199;snoRNA:Me18S-U1356c;mag;CG5910;atk
chr3L	20620001	20640000	soft	CR44682;CG13251;CR44681;CR44680
chr3L	20680001	20700000	soft	kni
chr3L	20780001	20800000	soft	Six4;CR43705;CG3698;CG4365;Spc105R;CG11396;CR43706
chr3L	21040001	21060000	hard	siz;CG43072
chr3L	21060001	21080000	soft	ko;siz
chr3L	21120001	21140000	soft	CG10565;CG10566
chr3L	21320001	21340000	hard	CG7338;ebd2;Rab26;CG7324
chr3L	21440001	21460000	hard	Syx7
chr3L	21540001	21560000	soft	Wnk;CG7634;CG7173;CapaR
chr3L	21900001	21920000	soft	mub
chr3L	21920001	21940000	hard	CG14562;DNApol-eta;CG7442
chr3L	21940001	21960000	hard	CS-2;CR45757;CG7458;CG7448
chr3L	22320001	22340000	soft	Ten-m;CG32450
chr3L	22565770	22578064	soft	NULL
chr3L	22844679	22860000	soft	CG33170;CG13239;CG32459;CG32462;CG33169;CR43426
chr3L	22920001	22940000	soft	NULL
chr3L	22940001	22960000	hard	Mes2;CR45758;CG32461
chr3L	23148930	23160000	soft	NULL
chr3L	23460001	23480000	soft	NULL
chr3L	23560001	23580000	soft	AGO3
chr3R	1978704	1980000	soft	CG31559
chr3R	2080001	2100000	soft	Osi10;Osi11;Osi9;Osi8
chr3R	2200001	2220000	soft	CG1024;TfIIFalpha;godzilla;Dmtn;CG42537;snoRNA:83E4-5;CG42564
chr3R	2260421	2280000	soft	gpp;CG9727
chr3R	2440001	2460000	soft	sunz;sowi;CG15177
chr3R	2480001	2500000	soft	agt;lab;twr;CG1307
chr3R	2639765	2640000	hard	CR42651
chr3R	2780001	2800000	soft	NULL
chr3R	2800001	2820000	hard	NULL
chr3R	3120001	3140000	soft	CG42544;CR44334;rn
chr3R	3340001	3360000	soft	alphaTub84D;alpha-Est7;Rtnl2;Ubc84D;alpha-Est6
chr3R	3480001	3500000	soft	Nlg1
chr3R	3560001	3580000	hard	CG43254;CR44935;pyd3
chr3R	3580001	3600000	hard	CG10919;CG11286;Sp7
chr3R	3760001	3780000	hard	dsx
chr3R	3860001	3880000	hard	CG43618;CR44936;CG43061;unc-45;CG43060
chr3R	4040001	4060000	soft	CR45551;CG18249;CR45550;CG7800;CR45549
chr3R	4260001	4269761	soft	CG45263
chr3R	4380001	4400000	soft	mRpS18A;Cenp-C;pch2;CR44291;CG31460
chr3R	4400001	4420000	soft	NULL
chr3R	4660001	4680000	hard	pyd
chr3R	5380001	5386832	hard	CG9386;MBD-like;CG8199;AP-1mu
chr3R	5620001	5632767	soft	CG9467;CG8526;CG8516;FBX011
chr3R	5802008	5820000	soft	Glut4EF;Art4
chr3R	6630032	6640000	hard	CG14693
chr3R	7321919	7340000	soft	dpr5
chr3R	7541057	7560000	soft	CG12594
chr3R	7600001	7620000	hard	HisCl1;Sbf;CG17360;CR45595
chr3R	7620001	7640000	hard	ClC-a
chr3R	7940001	7957019	hard	CG4702
chr3R	8173469	8180000	soft	CG10041;MBD-R2;CG10038
chr3R	8460001	8471473	hard	CG11608;CG6753;CG11598;CG11600
chr3R	8806402	8820000	soft	CG14383;Paip2;CG31342;yellow-f
chr3R	8840001	8860000	soft	l(3)87Df;CG12360;CtBP
chr3R	8989135	9000000	soft	NULL
chr3R	9240001	9260000	soft	yrt;Ir87a;Act87E;CR45591
chr3R	9320001	9340000	hard	NULL
chr3R	9380001	9400000	hard	NULL
chr3R	9400001	9420000	soft	CG14369;CR43848;CG14370
chr3R	10055654	10060000	soft	NULL
chr3R	10060001	10080000	soft	CG43291;CG9616
chr3R	10437276	10440000	soft	NULL
chr3R	10955399	10960000	hard	mir-2493
chr3R	10960001	10974147	hard	CG3987;CG3984;CG6912;GlyS;CR45600
chr3R	11082659	11100000	hard	CG14864;Oscp;Zip88E;Set;Su(var)3-9;Cp190;eIF-2gamma
chr3R	11240001	11260000	soft	mir-13a;CG6118;mir-13b-1;mir-2c
chr3R	11400001	11415863	soft	NULL
chr3R	11444549	11451876	hard	NULL
chr3R	11657031	11660000	soft	CG43318;CG43317
chr3R	12111967	12120000	soft	gish
chr3R	12400001	12406648	soft	Scp2
chr3R	12800001	12806878	hard	Actn3;VhaM9.7-d;Ahcy89E
chr3R	12813348	12820000	hard	CR45221;CG3678;MESK4;CR45592;CR45213
chr3R	12820001	12840000	soft	CG17556;CG8907;CG16941;CG3534;Irc
chr3R	12900001	12904297	hard	Keap1
chr3R	13200001	13220000	soft	CREG;CR43196;lute;CR44160;Brf;sds22
chr3R	13740001	13744762	soft	NULL
chr3R	13800001	13810215	hard	cpo
chr3R	13983426	14000000	soft	Cbp20;PP2A-B';CG7215;Prx5;CR45104;CG7218;CR45103;CG14315
chr3R	14000001	14020000	soft	CG14313;cdm;PP2A-B';Arp5;CG7208;MED17;CG12321
chr3R	14260001	14276379	hard	fru
chr3R	14385959	14400000	hard	CG43194;CG7691;CG43210
chr3R	14400001	14415319	soft	fray
chr3R	15013735	15020000	soft	CG31475
chr3R	15062411	15077281	hard	CG5217;unc79
chr3R	15373995	15380000	hard	Dys
chr3R	15380001	15387010	hard	Dys
chr3R	15500001	15520000	soft	Naam
chr3R	16120001	16128979	soft	cic
chr3R	16620001	16636471	soft	Syp
chr3R	16678936	16680000	hard	Ir93a;mir-1011
chr3R	16987339	17000000	hard	Snmp1;CG5810;SNF4Agamma
chr3R	17280001	17284895	soft	NULL
chr3R	17600001	17620000	soft	tsl;RpI12;CRG;CG6800
chr3R	17620001	17624298	hard	CASK;mir-999
chr3R	18065369	18074285	soft	NULL
chr3R	19020001	19034002	hard	fzo;cnc
chr3R	19060001	19080000	soft	EloA;CG4449
chr3R	19160001	19180000	soft	DNApol-epsilon
chr3R	19200001	19220000	soft	CG31515;CG4393;CR43387
chr3R	19220001	19240000	soft	CG4374;CG17380;Ir94d;Ir94e;CR44323
chr3R	19260001	19280000	soft	NULL
chr3R	19320001	19340000	soft	CG34289
chr3R	19400001	19420000	soft	CG33337;CG10182
chr3R	19560001	19580000	hard	Hmgcr;RanBP3;Rpt5
chr3R	19660001	19680000	soft	CG34355
chr3R	19820001	19840000	soft	Rab7;KrT95D;LSm3;CG33108
chr3R	20120001	20140000	hard	crb
chr3R	20180001	20200000	hard	CG13614;Golgin84;CG17781;CG17782;CG33339;CG13613;CG33341;CG42812;CG18528;CG17784;CG5762;CG42811;CG33340
chr3R	20340001	20360000	hard	ana1;CG13617;Pp1alpha-96A;nAChRbeta2;CG6607;CR44021;CG13622;CG13623;CG13618
chr3R	20480001	20500000	hard	CG31126;CG6695;Ppox;mir-1003
chr3R	20560001	20580000	soft	tld;tok
chr3R	20620001	20640000	soft	CG6980;polybromo;Ude;Ets96B;CG5807
chr3R	20740001	20760000	soft	Trf4-2;PIG-S;Mink;CG44254;CG11771;CG11168
chr3R	20900001	20920000	hard	CG11920;fd96Ca
chr3R	20940001	20960000	soft	Clbn;Bili;Mocs2;CG31510;CG42503;CG31108;vig2
chr3R	20960001	20980000	soft	danr
chr3R	21020001	21040000	soft	CG13654;CG13653;Cad96Ca
chr3R	21341739	21360000	hard	msi
chr3R	21380001	21400000	hard	msi
chr3R	21440001	21460000	hard	Ssadh;CG5071;Npl4
chr3R	21680001	21700000	hard	CG5890
chr3R	21700001	21720000	soft	CG5913;SppL;Lnk;Tsp96F
chr3R	21740001	21760000	soft	CR34024;CCAP-R;CG14546
chr3R	21840001	21860000	soft	E(spl)m5-HLH;CR43644;CR43643;E(spl)m4-BFM;E(spl)m6-BFM;CR45040;E(spl)m3-HLH;E(spl)m2-BFM;Kaz-m1
chr3R	21940001	21956775	hard	CG31324;CG14556
chr3R	21992025	22000000	hard	NULL
chr3R	22020001	22040000	hard	CR44320
chr3R	22140001	22160000	hard	CR42765
chr3R	22300001	22320000	soft	plum
chr3R	22320001	22340000	soft	plum
chr3R	22340001	22356183	soft	plum;CR45226
chr3R	22580001	22600000	hard	CR45563;CR45562
chr3R	22700001	22720000	hard	ms(3)K81;ro;CG5500;Rb97D;T48
chr3R	22740001	22760000	hard	NULL
chr3R	22800001	22820000	hard	CG14253;CG31076;CG31075
chr3R	22924018	22940000	soft	CG5815;gb;CG17189;CG6074;CR45209
chr3R	22980001	23000000	soft	ppk31;spn-D;grass;CG34293;CG5909
chr3R	23080001	23100000	hard	CG14262;CG14260;CG5934;woc;l(3)mbt;TfIIA-L;CR44049
chr3R	23560001	23580000	hard	Ets98B
chr3R	23580001	23600000	soft	NULL
chr3R	23660001	23680000	soft	Or98a
chr3R	23820001	23840000	hard	NULL
chr3R	23980001	24000000	hard	CG34354
chr3R	24200001	24220000	soft	NULL
chr3R	24220001	24240000	soft	NULL
chr3R	24260001	24280000	hard	NULL
chr3R	25820001	25840000	soft	CG7912;Tace;CG11504;Nlp;CG34298;CG7903;CG7911;CG15525;CG7920;Sas-6
chr3R	26780001	26783198	hard	NULL
chr3R	27099124	27100000	soft	NULL
chr3R	27300001	27320000	soft	CR45572
chrX	1660001	1680000	soft	Adar
chrX	1840001	1860000	soft	Hr4
chrX	2180001	2200000	hard	CG2865
chrX	2300001	2313308	hard	CG12496
chrX	2520001	2540000	hard	PI4KIIIalpha
chrX	2560001	2580000	soft	CR45197;HLH3B;sgg;CG2652;CR44470
chrX	2780001	2800000	soft	CG3526
chrX	2800001	2820000	soft	CG3588
chrX	2820001	2840000	soft	CG14420;CG32793;CG14421;CG3598;CG14422;CG14424;CG3592
chrX	2840001	2860000	soft	CG17959;CG3603;CG14423;rst
chrX	2880001	2900000	soft	NULL
chrX	2920001	2940000	soft	NULL
chrX	2960001	2974982	hard	CG4116
chrX	3109437	3120000	soft	NULL
chrX	3120001	3133323	soft	CG14265
chrX	3257063	3260000	soft	NULL
chrX	3300001	3320000	soft	CR44999
chrX	3341041	3360000	hard	CR44999;CG16781;CG16782;CG10801
chrX	3400001	3416041	soft	CG13021;CG32791;CR44999
chrX	3520001	3540000	soft	NULL
chrX	3800001	3820000	hard	NULL
chrX	4040001	4060000	hard	Fas2
chrX	4220001	4240000	hard	CG12693
chrX	4240001	4260000	hard	mir-982;norpA
chrX	4320001	4340000	soft	bi
chrX	4480001	4500000	soft	NULL
chrX	4800001	4815824	hard	CG6903;CG4041;CG6927;CG32772
chrX	4829516	4840000	soft	Ptp4E
chrX	4960001	4978719	hard	CG32767;ovo
chrX	5258249	5260000	soft	SK
chrX	5280001	5300000	soft	SK
chrX	5300001	5318080	hard	NAAT1;spoon
chrX	5460001	5474221	hard	NULL
chrX	5475301	5480000	hard	NULL
chrX	5640001	5660000	soft	lin-52;CG15771;CR45528;CG15772;CG4078;MAPk-Ak2
chrX	5660001	5680000	hard	CG3097;CG42264;CG42699;CG3108
chrX	5700001	5720000	soft	CR45529;CG44329;CG15766;Prosbeta2R1
chrX	5800001	5820000	soft	CG3011;CG12236;CR44108;CG4020
chrX	5840001	5860000	hard	fs(1)M3;CG6048;CG6041;CG32756;CG32755;CG6067
chrX	5980001	6000000	hard	CR44959;Mipp2;Nep1;raptor
chrX	6000001	6020000	hard	Ca-alpha1T
chrX	6080001	6100000	hard	CG43090;CG32750;CG32751;vanin-like
chrX	6360001	6380000	soft	CG33666;CG33667;CG33665;CG42340
chrX	6420001	6440000	soft	snoRNA:Or-CD10;Spat;CG3342;RpL7A;dx
chrX	6500001	6520000	hard	NULL
chrX	6600001	6620000	hard	CG3168;CG14441
chrX	6620001	6640000	hard	CR44895;CR43461;RpL17;snoRNA:Psi28S-1060;snoRNA:Psi28S-3436a;snoRNA:Psi28S-1232;snoRNA:Psi28S-3436b
chrX	6640001	6660000	soft	CG14438;CR44964;CG14439;CR43496
chrX	6780001	6800000	soft	NULL
chrX	6800001	6820000	soft	NULL
chrX	6980001	7000000	hard	Sxl;CG4617;CG4615;CG8300
chrX	7040001	7060000	hard	CR32730
chrX	7160001	7180000	soft	CG1958;CR44357;CG1677
chrX	7340001	7360000	soft	CG43198;CR43199;CR45533;CR44500;CG11368
chrX	7400001	7420000	soft	CG32719
chrX	7520001	7540000	hard	ct
chrX	7540001	7560000	soft	ct
chrX	7720001	7740000	soft	CG1402
chrX	7780001	7800000	soft	Nek2;p115;CG18624;RpS6;snoRNA:Or-aca2;CG45089;CG10932;bys
chrX	7860001	7880000	hard	sn
chrX	8198376	8200000	soft	nAChRalpha3
chrX	8200001	8220000	soft	CG43695;nAChRalpha3
chrX	8240001	8260000	soft	NULL
chrX	8260001	8280000	soft	NULL
chrX	8320001	8340000	soft	Trf2;CG1440;CG12123;CG32712;CG12125
chrX	8380001	8400000	soft	otu;CG33181
chrX	8842597	8860000	soft	mir-4964;rdgA
chrX	9160001	9165964	hard	Cfp1;CG17440
chrX	9400001	9409138	hard	CG34028;CG32700
chrX	9544618	9560000	soft	CG3106
chrX	9620998	9640000	soft	Sp1;CR43498
chrX	9680001	9700000	hard	NULL
chrX	9754053	9760000	soft	NULL
chrX	9837972	9840000	hard	NULL
chrX	9860001	9880000	hard	CG15252;CG43386;CG1889
chrX	9920001	9929469	soft	Cht6
chrX	10360001	10380000	hard	CG32687;CG2889;nocte;PPP4R2r;CG2887
chrX	10560001	10567384	hard	CG12637
chrX	10660001	10680000	soft	Atg8a;CG15211;BTBD9;sesB;Ant2
chrX	10740001	10760000	hard	CG2186;sofe;CG17333;feo;CG2202
chrX	11242284	11252808	hard	CG1738;CG1737;dsh;CG11752;CG11756
chrX	11380001	11400000	soft	CG33235;CR44556;Drak
chrX	11630597	11640000	soft	NULL
chrX	12058236	12060000	soft	NULL
chrX	12461198	12480000	soft	CG11138
chrX	12692097	12700000	soft	CG3775;Pde9
chrX	12700001	12716817	hard	Pde9
chrX	12980001	12992936	soft	hep;CG2200;lic
chrX	13026831	13040000	soft	MFS10
chrX	13040001	13060000	soft	CG32645;Bap60;CG4318;CG12096;CG4332
chrX	13375225	13380000	soft	Neto
chrX	13400001	13404737	hard	Neto
chrX	13540001	13560000	hard	NFAT
chrX	14120001	14128934	soft	CG42271;mRpL38
chrX	14141102	14160000	soft	mud;CG1461;CG13404
chrX	14160001	14162483	hard	NULL
chrX	14700001	14720000	soft	NULL
chrX	14864770	14880000	soft	eag
chrX	14900001	14920000	soft	hiw
chrX	15122069	15140000	hard	CG9101;PPYR1
chrX	15140001	15145367	soft	NULL
chrX	15240001	15257585	hard	Pp1-13C;CG6227;acj6
chrX	15360001	15380000	hard	CG6340;CG15641;CG15642;CG9203;CG6308;CG6299;Grip128;CG6324
chrX	15380001	15400000	hard	Gmap;CR44888
chrX	15434759	15440000	hard	NULL
chrX	15820001	15840000	soft	Rrp47;Lcch3;Stim;Ranbp16;CG8924;CR45000
chrX	15940001	15949328	hard	Muc14A
chrX	17520001	17540000	soft	RhoGAPp190;CG8316;CG5800;CG8289;stas;CG5703;CG8326
chrX	17613735	17620000	hard	CG42684
chrX	17700001	17720000	hard	CG12986;Socs16D
chrX	17820001	17840000	soft	Sh
chrX	18120001	18140000	hard	CR45607;CR45622;upd2
chrX	18200001	18220000	hard	os;CR45609;CG6023;CR45608
chrX	18241393	18260000	soft	CG6106
chrX	18560001	18580000	hard	CR45710;CR45514;CR44707
chrX	18600001	18620000	hard	CG42302;CCKLR-17D1;Cyp308a1
chrX	18620001	18640000	soft	CG6873;CR45512;CR45513
chrX	18660001	18680000	soft	CCKLR-17D3;CG6891;CG18259
chrX	18760001	18780000	soft	CG34401
chrX	18980001	18987034	hard	NULL
chrX	19031271	19040000	soft	NULL
chrX	19080001	19100000	soft	CG7914;CG14194;CG33253;Mec2;Ulp1;HP1D3csd;CG7990
chrX	19180001	19200000	hard	CG8051;snmRNA:763;CG8034
chrX	19320001	19340000	soft	NULL
chrX	19520001	19540000	soft	e(y)3;CG12237;Rcd-1;Sec61gamma;CG14212;Arp10
chrX	19560001	19580000	hard	dome;CR44512;Zw;Ubqn;et
chrX	19620001	19640000	hard	CG14234;AP-1-2beta;Rpp20;CoVIb;CG33932;CG18809
chrX	19700001	19720000	hard	skpD;skpE;skpC
chrX	19980001	20000000	hard	Or19b;CG42581;fd19B;CR45628
chrX	20040001	20060000	soft	Rab35;Phf7;CG9572
chrX	20060001	20080000	soft	CG9581;Sdic1;AnxB10;CG9578;CG9577
chrX	20180001	20200000	hard	CG1504;CG1631
chrX	20200001	20220000	hard	NULL
chrX	20220001	20240000	hard	NULL
chrX	20240001	20260000	soft	CG12679
chrX	20300001	20320000	hard	CG1695;CG42578;mal
chrX	20320001	20340000	hard	CG32506;GstT3
chrX	20420001	20440000	soft	RunxB
chrX	20520001	20540000	soft	CR45466;Cyp6v1
chrX	20640001	20660000	hard	CG32507;shakB
chrX	20660001	20680000	soft	NULL
chrX	20860001	20880000	soft	NULL
chrX	20920001	20940000	soft	CG32512;CG1518;snoRNA:Me28S-U3344b;scaRNA:MeU2-C28;snoRNA:Me28S-U3344a
chrX	20960001	20980000	soft	CG15446;CG1503;stg1
chrX	21041979	21060000	soft	CR45506
chrX	21380001	21400000	soft	Cyp6t1;CR45082
chrX	22020001	22040000	hard	Cda4

## Sheet: NFS2 Sweep Locations
#CHR	POS_START	POS_END	TYPE	GENES
chr2L	4900001	4920000	hard	hoe1;CG2837
chr2L	5020001	5040000	soft	Cg25C;SP555;CG14042
chr2L	5180001	5200000	soft	snmRNA:128;snoRNA:Psi28S-2263;snmRNA:765;Msp300
chr2L	5360001	5380000	soft	NULL
chr2L	5480001	5500000	soft	CR45287
chr2L	5580001	5600000	soft	CG7251;CG18266;CG14011
chr2L	5660001	5680000	soft	Hsp60C;CG12511;CR44821
chr2L	7820001	7836176	hard	CR45008;CG7115;Rack1;mts
chr2L	8080001	8100000	soft	CR45257;Bsg
chr2L	8100001	8120000	soft	NULL
chr2L	8120001	8140000	soft	CG8552;CG8668;mon2;CG12375;CG8673
chr2L	9224825	9240000	soft	tai
chr2L	9240001	9256818	soft	aust;borr;lectin-30A
chr2L	11720001	11740000	soft	CR44143;CR44145
chr2L	11740001	11748021	soft	CR44144;Vha100-5
chr2L	13000001	13020000	soft	Tor;Vha68-1;CG9934
chr2L	14268323	14280000	soft	CG32971;wb;CR44729
chr2L	14403190	14420000	soft	CR44733;Pburs
chr2L	14620001	14640000	soft	osp
chr2L	14680001	14681112	soft	osp
chr2L	16253309	16260000	soft	EndoGI
chr2L	16340001	16360000	hard	CG42231;CG4455;CaBP1;chif;CG44405
chr2L	17560001	17580000	soft	CR45358;mir-124;mir-287;CR45698
chr2L	17640001	17660000	hard	CR45699
chr2L	18000001	18020000	hard	CG42635;CR44604;CG42659;CG31740;CG5693;CR44605;elfless;CG42634
chr2L	18220001	18240000	hard	NULL
chr2L	18240001	18260000	hard	CG43406;CR43408;CG31788
chr2L	18380001	18400000	soft	NULL
chr2L	18520001	18540000	soft	CR44903;CG10211
chr2L	18600001	18609841	hard	CG10413;CG31789;CG10333
chr2L	18720001	18740000	soft	CG42752;CR44768;CR44769
chr2L	18740001	18760000	hard	CG15167
chr2L	19340001	19360000	soft	dnt
chr2L	19760001	19761983	soft	NULL
chr2L	20480001	20500000	hard	CR45361;CR45359;CR45360;mir-1;CG34007
chr2L	20580001	20600000	hard	CR44909
chr2L	20740001	20760000	soft	Ns4;CG9323;CG9319
chr2L	20800001	20820000	hard	CG9328;CheB38a;CheB38b;CG33322
chr2L	20860001	20880000	soft	CR44981;CG31675;CG14401;CG9336;CG9338
chr2L	21000001	21020000	soft	NULL
chr2L	21260001	21280000	soft	mir-4974;CG8671;l(2)k14505
chr2L	21340001	21360000	soft	Tsp39D
chr2L	21400001	21420000	soft	His4:CG33909;His2B:CG33910
chr2L	21620001	21640000	soft	Ac3;CR44993;CR43148;Df31
chr2L	21760001	21780000	soft	CG31612
chr2L	21860001	21880000	hard	CR44918;CR44919;CR44917;CR44920
chr2L	22100001	22120000	hard	CG6675;CG10834;CG15219;CG31703
chr2R	1434852	1440000	soft	NULL
chr2R	1700001	1720000	hard	NULL
chr2R	1900001	1920000	hard	SCAP;Act42A;Pngl;dream
chr2R	3939708	3940000	soft	NULL
chr2R	3960001	3980000	hard	sut2;sut1;lig;slv;Vps28;sut3
chr2R	3980001	4000000	soft	udd;CG11210;CG8712;Cul4;CG8713
chr2R	5020001	5028743	hard	alc;CG8788;Hydr1
chr2R	5440001	5460000	hard	mir-14;Or45b;CR43651;CG1809;CR45281
chr2R	5480001	5487668	soft	clos;CG30338
chr2R	8080001	8082000	hard	CG8858
chr2R	9920001	9940000	soft	mam
chr2R	10040001	10060000	soft	CG8331;CG13016;CG18327;pea;Tango7;CG8323;O-fut1;CR44368;CG13018;CG18324;CG8257
chr2R	10200001	10220000	hard	Shroom
chr2R	10280001	10300000	soft	CG17385;CR44369
chr2R	10320001	10340000	soft	CR45277;Oaz
chr2R	10440001	10460000	soft	ttv;CG43919
chr2R	10460001	10480000	soft	LamC;ttv
chr2R	10560001	10580000	hard	mspo;CG30480;CG30479
chr2R	10580001	10600000	soft	mspo
chr2R	10700001	10720000	hard	CG10202;CR45329
chr2R	10900001	10920000	soft	CG43101;Obp51a;hbs;CR45256
chr2R	11760001	11769372	hard	sli
chr2R	11911141	11920000	soft	CG8401;casp
chr2R	11940001	11960000	soft	mir-137;CG8405
chr2R	11960001	11980000	soft	Dg;CR43415
chr2R	12000001	12020000	soft	CG30095;Jhedup;Asph;spin;Jhe
chr2R	12060001	12080000	soft	clu;CG8441;Lis-1;Ptp52F
chr2R	12220001	12240000	soft	CG7997;Nup62;CG15710;wcd;Hmgs
chr2R	12320001	12340000	soft	CG7848;CG15925;CG4398;CG4409
chr2R	12400001	12420000	soft	Sema-2a
chr2R	12660001	12680000	hard	CG5522;Arp53D;Vkor;Sod2;resilin
chr2R	12700001	12720000	soft	CG34459;CR44379;CR43417;CG5550;CR44380;CG34460;mir-8
chr2R	12960001	12980000	soft	Sply;CG6984
chr2R	13080001	13100000	hard	CG43237;CG10950
chr2R	13140001	13160000	soft	CG43108;CR43660;CG43272
chr2R	14440001	14460000	soft	GEFmeso
chr2R	15590643	15600000	soft	Obp56d;CR44509
chr2R	15640001	15660000	soft	Or56a
chr2R	16380001	16400000	soft	CR44647;Obp57a;Obp57b;CR44648;Obp57c;CR44645;CR44644;CR44649;CR44646
chr2R	16440001	16460000	soft	CR44653;CG43308;lms;Mgat1
chr2R	16500001	16520000	soft	Rcd6;CG11180;CG16742;CG9945
chr2R	16680001	16700000	soft	CG15225
chr2R	17260001	17280000	soft	CG10795;EfSec;Acox57D-d;Acox57D-p
chr2R	17280001	17300000	soft	Sdc
chr2R	17840001	17860000	soft	CG34029;CR43405;ppk9;CG13494
chr2R	17880001	17900000	hard	CG34370
chr2R	17900001	17920000	soft	CG34370
chr2R	18020001	18040000	hard	gom;CG11269
chr2R	18220001	18240000	hard	CG34208;Liprin-gamma;CG11298
chr2R	18380001	18400000	soft	px;CG4610
chr2R	18640001	18660000	soft	CG13527;CR30267;CG13526;CG42260
chr2R	18700001	18720000	soft	CG30271;CG42284;CG30272;CG30274
chr2R	18880001	18900000	hard	CG9896
chr2R	19040001	19060000	soft	CG13545;CG9899;CG43207
chr2R	19060001	19080000	soft	CG13539;CG34371
chr2R	19340001	19360000	soft	Or59b;CG43795;skpF
chr2R	19360001	19380000	soft	CG13557;Or59c;CG43795;CR43793;CR43792
chr2R	19480001	19500000	hard	CG10332;CG5398;CG43209;IM18;CG42559;CG4019;apt;CG17662;CG17664;CG42560
chr2R	19580001	19600000	soft	mRpL43;CG30183;CR45326;l(2)tid;CG4091;angel;l(2)dtl;l(2)not
chr2R	20480001	20500000	soft	CG3565;CG4707;pio;CG42360;CG4692;CG42361;CG13587;CG4741;CG3548;CG3570
chr2R	20520001	20540000	hard	CG4781;CG3640
chr2R	20580001	20588849	soft	ST6Gal
chr2R	20594109	20600000	soft	Mid1
chr2R	20600001	20620000	soft	Mid1
chr2R	20660001	20680000	soft	Lcp9;Eps-15;key;CG3589;egg;Aats-tyr-m;CR44067;Reg-5;Eap
chr2R	20720001	20740000	soft	CG3650
chr2R	20740001	20760000	soft	Atf-2;CR44829
chr2R	20780001	20800000	soft	NaCP60E;Tpc2;CG9083;RpL41
chr3L	628117	640000	hard	CR43423;CR43334
chr3L	760001	780000	soft	NULL
chr3L	800001	820000	soft	CR44537;CG13898
chr3L	920001	940000	soft	NULL
chr3L	1640001	1660000	soft	CG7970;Bro;CG7967;Bgb;alphaCOP;CG7971;CG17249;CG13919;CG13920
chr3L	1709066	1720000	soft	CG7991
chr3L	1800001	1820000	hard	CR45686;CR45687;Patj;GV1;CG42676;JTBR
chr3L	2092506	2100000	soft	sls
chr3L	2220001	2240000	soft	Oseg2;ACXD;CG9018
chr3L	2460001	2465676	hard	CG45186
chr3L	2520001	2540000	soft	Spn;CG32295
chr3L	2540001	2556701	soft	NULL
chr3L	2700001	2720000	soft	NULL
chr3L	3180001	3200000	soft	CG42494;CG42525;CG14957;Girdin;CG32276;CG14958;CG32284;CG14965;CG14966;Hsp83
chr3L	3420001	3440000	hard	eIF5B
chr3L	3440001	3460000	soft	eIF5B
chr3L	3487187	3500000	soft	CG42324
chr3L	3980001	4000000	soft	scrt
chr3L	4060001	4072608	soft	CG18869;wit;dib;CG32259
chr3L	4240001	4260000	soft	CR45738;CG14997;CG1265;CG15011;pav;ago
chr3L	4746063	4760000	soft	CG13711;CG12493;CR43881;CR43882
chr3L	4900001	4907078	hard	NULL
chr3L	5291820	5300000	hard	NULL
chr3L	6400001	6420000	soft	NULL
chr3L	10999220	11000000	soft	NULL
chr3L	11500001	11501161	soft	NULL
chr3L	12307517	12320000	soft	NULL
chr3L	12320001	12340000	soft	CR45444;CrzR;CG32105;CG10418
chr3L	13000001	13020000	soft	CG14117;mRpL20;CG11261;RpS12;AdenoK;ste14;snoRNA:Me28S-A774b;snoRNA:Me28S-A774a;CR45445;CG11263;MICAL-like;CG11267;Zmynd10
chr3L	13140001	13160000	soft	NULL
chr3L	13517459	13520000	soft	NULL
chr3L	13520001	13540000	soft	NULL
chr3L	13613679	13620000	soft	mir-289;bru-3
chr3L	13640001	13648405	soft	bru-3
chr3L	13797874	13800000	soft	NULL
chr3L	14443713	14460000	soft	bbg
chr3L	14460001	14469388	soft	bbg
chr3L	15100001	15120000	soft	CG32847;CG13458;Cep135;CR43971;CG45071;CG16959
chr3L	15140001	15147300	soft	FucTA
chr3L	15520001	15540000	soft	CG42729;CG43248;CrebA;CG42728;obst-H
chr3L	15802724	15820000	soft	fwe;CG13445;Dcp2;CkIIalpha-i1
chr3L	15820001	15830891	soft	dbo;CG18081;CG15715;CG12713
chr3L	16080001	16100000	soft	CG5235;CG13074;CG5414;IntS9;ClC-c;ms(3)72Dt;CG43295
chr3L	16120001	16140000	soft	CG5157;Pgm;CG32152;Trs20;SsRbeta;CG16838;CG5151
chr3L	16580001	16600000	soft	CG32164;CG32163;spd-2;l(3)73Ah;CG32165;tra
chr3L	16600001	16620000	hard	Mo25;CG4101;Su(P);CG4098;Prosbeta6
chr3L	16768895	16780000	soft	Int6;CG13025;CG9705;CG9706
chr3L	16835213	16840000	soft	CG32161;TSG101;CG9669
chr3L	16960001	16974239	soft	NULL
chr3L	17286423	17300000	soft	NULL
chr3L	17300001	17320000	soft	CG13725;CG13724;mir-219;CG6485
chr3L	17340001	17360000	soft	tap;CG7692
chr3L	17360001	17380000	soft	CR45688;Cad74A;CG13731;CG13728
chr3L	17504259	17520000	soft	U4-U6-60K;CG7564
chr3L	17720001	17734809	hard	CG7460;Ccn
chr3L	18041032	18049562	soft	NULL
chr3L	18454329	18460000	soft	CG4306
chr3L	18480001	18484918	soft	AstC-R2
chr3L	18498081	18500000	soft	NULL
chr3L	18620001	18640000	soft	NULL
chr3L	18640001	18645348	hard	NULL
chr3L	18756367	18760000	soft	ftz-f1
chr3L	18760001	18780000	soft	ftz-f1
chr3L	19540001	19560000	soft	CG9300;mir-9a;l(3)76BDr;CR44676;CR44677
chr3L	19662693	19680000	soft	CG8765;CR44678
chr3L	19680001	19700000	soft	verm;Gbeta76C;serp
chr3L	19960001	19980000	soft	hale;CG17732;CG14182;Ac76E
chr3L	19980001	20000000	soft	CG7646;CG7433;fln;CG7668;Nca;schuy;CR45161;Tom20;Csas
chr3L	20040001	20060000	hard	NULL
chr3L	20060001	20080000	hard	sNPF-R
chr3L	20100001	20120000	soft	CG14187;CG7365;Ir76b
chr3L	20120001	20140000	soft	CG7335;obst-J;CG7328;gig
chr3L	20240001	20260000	hard	CR43876;rdgC
chr3L	20260001	20280000	soft	gogo;CG17122;CG32228
chr3L	20280001	20300000	hard	FRG1;CR43890;CR43872;CG32225;Pex23;CG6597
chr3L	20360001	20380000	soft	CG13247;Ide;RhoBTB;CG5498;in
chr3L	20400001	20420000	soft	CG13248;CG5282;zye
chr3L	20460001	20480000	soft	CG32428;CG5969;isoQC;ZnT77C;CG5955
chr3L	20540001	20560000	soft	NULL
chr3L	20560001	20580000	soft	NULL
chr3L	20580001	20600000	soft	NULL
chr3L	20640001	20660000	soft	CR44685
chr3L	20680001	20700000	soft	kni
chr3L	20760001	20780000	soft	CG4074;CG4186;Pitslre;CG11399;Pex16;CG4042;Pex14
chr3L	20800001	20820000	soft	Pka-R1;CG3618;CG3680;Mst77F;CG3634
chr3L	20820001	20840000	soft	CR45384;CG3288;CG11456;CSN3;CG13255;Pka-R1
chr3L	20880001	20900000	soft	CG43931;Sfp77F;CG11458;CR44686;CR45383
chr3L	20920001	20940000	soft	CG10589;fng
chr3L	20940001	20960000	hard	CG12983;CG10587;CG11037;CG10588;Sems;CR45243
chr3L	20960001	20980000	soft	CG33286;CG33287
chr3L	21000001	21020000	soft	skd
chr3L	21060001	21080000	soft	ko;siz
chr3L	21100001	21120000	soft	CG43938;CG33284
chr3L	21120001	21140000	soft	CG10565;CG10566
chr3L	21160001	21180000	soft	chb;asparagine-synthetase
chr3L	21200001	21220000	soft	CG10510;Ilk;CG12975;CG43219;CG10508
chr3L	21280001	21300000	soft	pzg;Cpr78Ca;CG43702;Cpr78Cc;CG7632;CG11309;Cpr78Cb;CR45432;Edg78E
chr3L	21300001	21320000	soft	Pc;CR45674
chr3L	21340001	21360000	hard	CG32440;CG32436;CG32437;CG12971
chr3L	21440001	21460000	soft	Syx7
chr3L	21460001	21480000	soft	croc
chr3L	21480001	21500000	soft	CG7519;Neu2;CR43933;Hr78;Glg1;Est-Q;CG7202
chr3L	21500001	21520000	soft	M6;CG7611;Cdk12;SAK
chr3L	21540001	21560000	hard	CapaR;CG7173;CG7634;Wnk
chr3L	21560001	21580000	hard	Smc5;CG7172;CG32441;mir-193;CR43939
chr3L	21620001	21640000	soft	CG11306;CG32444;ORMDL;CG32445;Atox1;MED1
chr3L	21640001	21660000	soft	Cpr78E;CG43980
chr3L	21680001	21700000	soft	CG32447
chr3L	21740001	21760000	hard	CG14564;Syn1
chr3L	21860001	21880000	soft	CR43878
chr3L	21920001	21940000	soft	DNApol-eta;CG7442;CG14562
chr3L	21940001	21960000	hard	CS-2;CG7448;CG7458;CR45757
chr3L	21960001	21980000	soft	Act79B;CG7470
chr3L	22040001	22060000	soft	CG14561;Oct-TyrR
chr3L	22060001	22080000	hard	CG7139;CG7133;CG7130;msopa;RpLP0;CR43995;Sfp79B
chr3L	22080001	22100000	hard	NULL
chr3L	22120001	22140000	hard	NULL
chr3L	22200001	22220000	soft	olf413;CR45035
chr3L	22220001	22240000	soft	olf413
chr3L	22240001	22260000	soft	Rich;CG11523;Ddx1
chr3L	22320001	22340000	soft	Ten-m;CG32450
chr3L	22460001	22480000	soft	CG11426;CR45382;CG11438;CG11437;CG11425
chr3L	22480001	22500000	soft	CR45430;CG43331;CG43329;CG43312;CG43330;CR45431
chr3L	22560001	22580000	soft	NULL
chr3L	22580001	22600000	soft	CG6914;CG14459
chr3L	22620001	22640000	soft	CG33767;CR45381;CG33766
chr3L	22660001	22680000	soft	CR43270;CG14455;CG14457;mir-958
chr3L	22700001	22720000	soft	CG14451;CG11370;CG32452;ArfGAP3;mael
chr3L	22840001	22860000	soft	CG32459;CR43426;CG33169;CG13239;CG32462;CG33170
chr3L	22920001	22940000	soft	NULL
chr3L	22940001	22960000	hard	CR45758;CG32461;Mes2
chr3L	23020001	23040000	soft	nrm
chr3L	23040001	23060000	soft	NULL
chr3L	23100001	23120000	soft	NULL
chr3L	23340001	23360000	soft	NULL
chr3L	23460001	23480000	soft	NULL
chr3L	23560001	23580000	soft	AGO3
chr3L	23580001	23600000	soft	AGO3
chr3R	1440001	1443493	soft	Atu
chr3R	5620001	5640000	soft	FBX011;CR44035;CG8516;CG8534;CG8526;CG9467
chr3R	8900001	8920000	hard	sim;CG34308;CG43063;CR44967
chr3R	9000001	9020000	soft	CG8138;CG14380;CG8141;CG8508
chr3R	9160001	9180000	soft	PK2-R1
chr3R	9180001	9200000	soft	Dic1;CheA87a;poly;mthl12;CG34309;Lip3
chr3R	9200001	9219599	soft	mRpS21;CR44138;Droj2;CCHa2;CG9799;CG9813;CG8870
chr3R	10002865	10020000	soft	Dop1R1
chr3R	10040001	10042203	hard	NULL
chr3R	11880001	11900000	soft	Mhcl;msps;CG10185
chr3R	13060001	13080000	soft	beat-IIb;CG44259
chr3R	13700001	13720000	soft	Rim
chr3R	13800001	13820000	soft	cpo
chr3R	13920001	13940000	soft	sr
chr3R	14260001	14280000	soft	fru
chr3R	14300001	14320000	soft	fru
chr3R	14500001	14520000	soft	CG7706;CG14300;Muc91C;CG7705;CG7708
chr3R	14600001	14620000	soft	NULL
chr3R	15060001	15080000	soft	unc79;CG5217
chr3R	15080001	15100000	hard	CG14280
chr3R	15100001	15120000	soft	CR44173;CR43451
chr3R	15200001	15220000	soft	Ino80;CG3739;CG31404;CG3734;CG18493;CG31245
chr3R	15240001	15260000	hard	CG3517;CG31221
chr3R	15520001	15540000	soft	NULL
chr3R	15740001	15760000	hard	CG4459;CG42508;CG4462;CG4465;mira;CR43282;Xport;CG4770
chr3R	15880001	15900000	hard	mdlc;CG4390
chr3R	15900001	15920000	hard	Rh3
chr3R	16000001	16020000	soft	NULL
chr3R	16880001	16900000	soft	AnxB9;Cortactin;r-l;Mvl
chr3R	16980001	17000000	hard	Snmp1;CG10824;SNF4Agamma;CG5810
chr3R	17080001	17100000	hard	Rab1;ETHR;CG5919;AP-2sigma;CG3308
chr3R	17380001	17400000	soft	CG15498
chr3R	17720001	17740000	soft	CG6678;CG6690
chr3R	17740001	17760000	soft	CG17843
chr3R	18020001	18040000	soft	CR45224
chr3R	18340001	18360000	soft	CG5326;CG33099;CG33093;CG5346
chr3R	18580001	18600000	soft	CG43095;CG4723;CG43094;CG43092;mir-4953;CG43091;CG4725;CG13841;CG43093;CG4721
chr3R	18620001	18640000	hard	CG7031
chr3R	18880001	18900000	soft	sav;CG17119;CG17111;Ublcp1
chr3R	19180001	19200000	soft	RpS3;Sec13;CG42827;CR44322;ATPsyn-Cf6;CG42828;CG4408
chr3R	19220001	19240000	soft	CR44323;CG4374;Ir94e;Ir94d;CG17380
chr3R	19260001	19280000	soft	NULL
chr3R	19520001	19540000	soft	CR44052;CG10300;prt;CG31148;CG10301;CG31468;CG31414;CG10252;CG31413;CR43903
chr3R	19740001	19760000	soft	CG43998;CG13599;RpS19b;Rpt2;CG13601;CG43999;CG31142;Ndc1;CG31141
chr3R	19800001	19820000	soft	CR31451;CG13603;CG13604;CG5902
chr3R	19880001	19900000	hard	CR44097;CG6000;4EHP;SMC1;Hsp68
chr3R	20120001	20140000	soft	crb
chr3R	20200001	20220000	hard	CG13616;CG5768;CG33342;CG17780;CG13615
chr3R	20220001	20240000	soft	nAChRalpha1
chr3R	20400001	20420000	hard	CG13625
chr3R	20600001	20620000	soft	CG13634;CG5805;Ets96B;CG42331
chr3R	20620001	20640000	soft	Ude;CG5807;CG6980;Ets96B;polybromo
chr3R	21180001	21200000	hard	Fur1;CG11913
chr3R	21460001	21480000	soft	jigr1;mir-92b;mir-92a
chr3R	21520001	21540000	hard	LpR2
chr3R	21680001	21700000	soft	CG5890
chr3R	21860001	21880000	hard	gro;E(spl)m7-HLH;E(spl)m8-HLH;Exo84;Vps2
chr3R	21980001	22000000	soft	NULL
chr3R	22100001	22120000	soft	NULL
chr3R	22320001	22340000	hard	plum
chr3R	22380001	22400000	soft	scrib
chr3R	23000001	23020000	hard	Ser
chr3R	23120001	23140000	hard	CG3339
chr3R	23160001	23180000	soft	CG42534
chr3R	23240001	23260000	hard	NULL
chr3R	23360001	23380000	soft	Gr98d;CR44288;Gr98c;Gr98b;Klp98A;CR44289
chr3R	23420001	23440000	soft	dsd
chr3R	23440001	23460000	soft	Tusp;CG5612
chr3R	23640001	23660000	soft	CG34353
chr3R	23840001	23860000	soft	NULL
chr3R	23860001	23880000	hard	CG34362
chr3R	24060001	24080000	soft	CR45041
chr3R	24180001	24200000	soft	NULL
chr3R	24280001	24300000	soft	beat-VI
chr3R	24400001	24420000	hard	fkh;MRE23;CR43440
chr3R	24540001	24560000	hard	htt
chr3R	24680001	24700000	soft	CG14529;Inx3;spg
chr3R	24760001	24780000	soft	NULL
chr3R	25160001	25180000	hard	NULL
chr3R	25240001	25260000	soft	Ptp99A
chr3R	25360001	25380000	soft	CR43613
chr3R	25560001	25580000	soft	CG1969;yata;CG7601;IntS11;ATPsyn-gamma;CG7598;CG7609
chr3R	25880001	25900000	hard	spn-A;CG34317;sima;CG15526;CG7950
chr3R	26020001	26040000	soft	snoRNA:Psi28S-2149;snoRNA:Psi18S-1377d;Anp;snoRNA:Psi18S-1377b;snoRNA:Psi28S-2626;CecB;snoRNA:Psi18S-1377a;CG15531;snoRNA:Psi18S-1377c;CG9743;snoRNA:Psi18S-1377e;CecA1;CecA2;RpS7
chr3R	26060001	26080000	soft	CG9737;CG18404;CG9682;CG34299;CG43448;CG9733
chr3R	26180001	26200000	soft	hdc
chr3R	26280001	26300000	soft	CG2224;CDase
chr3R	26360001	26373321	soft	tmod
chr3R	26780001	26790110	soft	Ctr1C;CG15548
chr3R	27440001	27460000	soft	CG1792;pasha;CG11539
chr3R	27480001	27500000	soft	kek6;CG1815
chr4	880001	900000	soft	CR43425;CG11148
chrX	4540001	4560000	soft	Torsin;CG15473;Cbp80;CG3009;mRpL30;HLH4C
chrX	4560001	4580000	soft	Pp2C1;rap
chrX	4620001	4640000	soft	NULL
chrX	4960001	4980000	soft	CG32767;ovo
chrX	5200001	5220000	soft	Cdk7;Rnp4F;CG4198;Mcm3;dhd;CG17764;Sas10;snf;TrxT;CG15930
chrX	5320001	5340000	soft	CR45517;CG15784;CR44471;CG16756
chrX	5340001	5360000	soft	NULL
chrX	5460001	5480000	hard	NULL
chrX	5480001	5500000	soft	Vsx1
chrX	5720001	5740000	soft	CG15765;CG12729;CR43264
chrX	5800001	5820000	soft	CG3011;CG12236;CG4020;CR44108
chrX	5920001	5940000	soft	CG5937;CG5941;rux
chrX	6060001	6080000	soft	NULL
chrX	6080001	6100000	hard	CG32750;vanin-like;CG32751;CG43090
chrX	6140001	6160000	hard	schlank;CG3781;Spx;Rbcn-3A
chrX	6200001	6220000	soft	CG15894
chrX	6400001	6420000	soft	CG3918
chrX	6500001	6520000	hard	NULL
chrX	6540001	6560000	soft	CG3224;l(1)G0148;CG3226
chrX	6600001	6620000	hard	CG3168;CG14441
chrX	6780001	6800000	hard	NULL
chrX	6980001	7000000	hard	CG4617;Sxl;CG4615;CG8300
chrX	7000001	7020000	soft	fz4;CR45532
chrX	7100001	7120000	hard	CR44357;CG9650
chrX	7160001	7180000	soft	CG1958;CR44357;CG1677
chrX	7200001	7220000	hard	CR44357;Atg5;brk
chrX	8360001	8380000	soft	CG33223;Cp7Fc;Cp38;Cp7Fb;CG12116;Cp7Fa;Cp36;CR43834
chrX	8420001	8440000	soft	PIP82;Nrg
chrX	8500001	8501757	soft	NULL
chrX	8508203	8520000	soft	NULL
chrX	8600001	8620000	soft	CR43297;CG1789;CR44508;CG1785;CR44507;CG2004;l(1)G0020;Hexo2
chrX	8780001	8800000	soft	Rbm13;CG1885;e(r)
chrX	8820001	8840000	soft	rdgA
chrX	8980001	9000000	soft	mir-13b-2;CG32706;CG6999;Bx42;CG32708;CG7033;CG7766
chrX	9080001	9100000	soft	CG12118;CG12106;su(r);CG12115;CG12057;CG12056
chrX	9360001	9380000	soft	NULL
chrX	9420001	9440000	soft	CG34026
chrX	9540001	9560000	soft	CG3106
chrX	9820001	9840000	soft	Idgf4;snoRNA:Me28S-U1688
chrX	9920001	9940000	soft	Cht6
chrX	9980001	10000000	soft	NULL
chrX	10040001	10060000	hard	CG12645;CR44894
chrX	10660001	10680000	soft	Ant2;Atg8a;sesB;BTBD9;CG15211
chrX	10840001	10860000	soft	Myo10A;C901;Rab9Fa;Rab9Fb
chrX	10880001	10900000	soft	CG42339
chrX	11060001	11080000	soft	antdh;CG15200;CG1394
chrX	11120001	11140000	soft	CG44422
chrX	12360603	12380000	soft	CG42258
chrX	12380001	12400000	soft	snoRNA:Me18S-G894;Lsp1alpha;Cpr11A;Mks1
chrX	12400001	12420000	soft	CG2556;CG43921
chrX	12420001	12440000	soft	NULL
chrX	12720001	12740000	soft	NULL
chrX	12760001	12780000	soft	NULL
chrX	12800001	12820000	hard	CR45625;CG4645;mRpL49;Brms1;CR45626
chrX	12820001	12840000	hard	fne
chrX	13340001	13360000	soft	CG34324
chrX	13520001	13540000	soft	NFAT
chrX	13540001	13560000	hard	NFAT
chrX	13560001	13580000	hard	CG15760;CG12177;CG11162;CG11158;CG11164;Lig4
chrX	13740001	13760000	hard	mamo
chrX	13860001	13880000	soft	NULL
chrX	14040001	14060000	soft	CG12479
chrX	14080001	14100000	soft	CG11590;mir-4917;CG13403;CG11585;CG12481;yl
chrX	14280001	14300000	soft	NULL
chrX	14360001	14380000	soft	CG9411
chrX	14400001	14420000	soft	CR44110
chrX	14500001	14520000	soft	NetA
chrX	14520001	14540000	soft	NetA
chrX	14700001	14720000	soft	NULL
chrX	15100001	15120000	soft	CG32588;CG43076;CG43075;CG5662;CR44430
chrX	15280001	15300000	soft	Cngl
chrX	15440001	15460000	soft	CR44353;CR44354;CG42300
chrX	15500001	15520000	soft	sog
chrX	15520001	15540000	hard	CG8117;CR44893;CR44423
chrX	16001415	16020000	soft	disco-r
chrX	16060001	16080000	soft	NULL
chrX	16200001	16220000	soft	CG9917;CG9915;CG32579;Cyp1;CG13957;CG9914;CR45485
chrX	16240001	16260000	hard	U2af50;nonA;sl;Gpi1
chrX	16420001	16440000	soft	CG9902;CG9903
chrX	16440001	16460000	hard	Pp2B-14D;Arp2
chrX	16460001	16480000	soft	CanA-14F
chrX	16520001	16540000	soft	RpS19a;mthl1;SmG;Rok;CR45001;CG9777
chrX	16620001	16640000	soft	TwdlZ;Twdlalpha;TwdlX;TwdlY;CG32568;CG9634
chrX	16660001	16671976	soft	if
chrX	16900001	16920000	soft	CG43996;CG43997
chrX	16920001	16940000	soft	NULL
chrX	16940001	16960000	soft	NULL
chrX	17000001	17020000	soft	NULL
chrX	17100001	17120000	soft	CG32563;CG12998;CG32564;CG34327;CG5162;CG5172;CG18258;CG12995
chrX	17180001	17200000	soft	CG5445;Fim
chrX	18120001	18140000	soft	CR45622;upd2;CR45607
chrX	18200001	18220000	soft	os;CR45608;CR45609;CG6023
chrX	18400001	18420000	hard	CG6481;CG6470;Aats-his;Ggt-1
chrX	20788556	20800000	soft	NULL
chrX	20800001	20820000	soft	CG11227;Npc1b
chrX	20820001	20840000	soft	Ser6;CG1304
chrX	20840001	20860000	soft	CG11666;CG44426
chrX	20860001	20880000	soft	NULL
chrX	21120001	21140000	soft	CG1722
chrX	21140001	21160000	soft	CG1494
chrX	21220001	21240000	soft	Sep1;waw;sol
chrX	21260001	21280000	hard	lcs;CR45500;mst;CG1678
chrX	21280001	21300000	soft	CR45003;CG10918
chrX	21880001	21900000	hard	l(1)G0196;CR43493;Cp110

## Sheet: SFS Sweep Locations
#CHR	POS_START	POS_END	TYPE	GENES
chr2L	980001	984421	soft	NULL
chr2L	996934	1000000	soft	NULL
chr2L	1220001	1227596	soft	CG42329
chr2L	2100312	2109791	soft	NULL
chr2L	2112236	2119840	soft	NULL
chr2L	2462326	2474899	soft	CR45286
chr2L	2746718	2756413	hard	Pgk;Bacc
chr2L	3649864	3654898	soft	NULL
chr2L	4058014	4060000	hard	ed
chr2L	4382621	4396852	soft	CG3652;CG3338;Tps1;Psf2
chr2L	4601613	4609098	soft	NULL
chr2L	4966164	4971882	soft	l(2)05714;CG3756;Trip1;Scox
chr2L	5031144	5040000	soft	CG14042;Cg25C;SP555
chr2L	5314144	5320000	soft	NULL
chr2L	6362406	6370259	hard	CG9505
chr2L	6405782	6411186	soft	NULL
chr2L	6416526	6420000	soft	Tig
chr2L	6991337	6998556	hard	uif
chr2L	8452421	8460000	hard	NULL
chr2L	9220001	9222675	soft	tai
chr2L	9980001	9980815	soft	NULL
chr2L	10137308	10140000	soft	NULL
chr2L	10140001	10144857	hard	NULL
chr2L	10155932	10160000	hard	NULL
chr2L	10160001	10164488	soft	NULL
chr2L	10740001	10742217	soft	mir-4970;CG6729
chr2L	10946989	10956255	hard	dpr2
chr2L	11038506	11040000	soft	Samuel
chr2L	11220001	11222160	soft	NULL
chr2L	11280001	11282818	soft	CR44182;Ppt2
chr2L	11540001	11548533	soft	NULL
chr2L	11558351	11560000	soft	NULL
chr2L	11712012	11720000	soft	NULL
chr2L	11982182	12000000	soft	CG18787;CG18789;CG6686;Ada1-2;zuc;CG34163;dgt2;CG16965;Ada1-1;escl;Qtzl
chr2L	12000001	12007273	soft	CG12264;CG6746
chr2L	12558444	12560000	soft	NULL
chr2L	12560001	12565422	hard	NULL
chr2L	12730993	12740000	hard	MRP
chr2L	12812318	12820000	soft	NULL
chr2L	12865591	12880000	soft	NULL
chr2L	12940001	12944674	soft	NULL
chr2L	13006741	13020000	soft	CG9934;Tor
chr2L	13300001	13305540	soft	NULL
chr2L	13560001	13565732	soft	kuz
chr2L	14015403	14020000	soft	NimC3;bgm;CR44849
chr2L	14020001	14025207	soft	CR45352;CR31840
chr2L	14524165	14540000	hard	CR44852;CG33648
chr2L	14540001	14547020	soft	NULL
chr2L	14552425	14560000	soft	CR44854
chr2L	14580001	14587742	soft	NULL
chr2L	14590371	14600000	soft	NULL
chr2L	14642619	14655496	soft	osp
chr2L	14940001	14957922	soft	CG42313
chr2L	14984433	14991748	soft	mol
chr2L	15066641	15075205	hard	vas
chr2L	15445760	15453519	hard	NULL
chr2L	15580001	15593639	hard	kek3
chr2L	15940001	15957503	hard	CG12448
chr2L	15980697	15996534	soft	CR43412
chr2L	16141181	16147041	soft	NULL
chr2L	16152325	16160000	soft	NULL
chr2L	16252633	16260000	soft	EndoGI
chr2L	16477520	16480000	soft	dac
chr2L	16817404	16820000	soft	CG13280;mdy
chr2L	16820001	16836528	soft	mdy;CG31739;CG13283;CG13282;Cas
chr2L	17840001	17860000	soft	NULL
chr2L	17860001	17876218	soft	NULL
chr2L	17949519	17960000	soft	CR44398;CR44397
chr2L	18160001	18167276	hard	CG42750
chr2L	18180001	18189491	hard	CG42750;CG7180;CR44900
chr2L	18632916	18640000	soft	NULL
chr2L	18670214	18680000	soft	Mst36Fa;CG43339;Mst36Fb
chr2L	18720001	18729319	soft	NULL
chr2L	18800001	18820000	soft	CG42305;CG43814;CG10570;CR43817;CG17325;CG42502
chr2L	18820001	18821307	soft	CG17324
chr2L	18826563	18840000	soft	CG10600;ScpX;CG17322;CG17597
chr2L	18960001	18980000	hard	Tango6;CG10431;CG10639;Nak
chr2L	19000001	19020000	soft	RpL30;CG31792;CG31793;CR44184;robl37BC;CR45292;snoRNA:Me28S-A2113
chr2L	19040001	19060000	soft	Acn;l(2)37Bb;Catsup;CG10470;Ttc19;CG10492;Rpn3
chr2L	19060001	19073575	hard	CG17343;CG10702;Phlpp;CG17572;CG10495
chr2L	19295519	19300000	soft	CG17564
chr2L	19360001	19363462	hard	dnt
chr2L	19565829	19580000	soft	CG13077;mir-2b-2;spi;msb1l;mir-2a-2;CG10268;mir-2a-1
chr2L	19615541	19620000	soft	Lar
chr2L	19650990	19660000	soft	Lar
chr2L	20148650	20160000	soft	NULL
chr2L	20610975	20620000	hard	mir-288;CR44909;CG15475;mir-133
chr2L	20900001	20920000	soft	CG43739
chr2L	20947026	20960000	soft	CR44606
chr2L	21000001	21020000	soft	NULL
chr2L	21020001	21040000	soft	NULL
chr2L	21080001	21100000	soft	ppk13;CG14397;CG33511;CG34136;CG9259;CG33509;CG33510;CG12050
chr2L	21180001	21200000	soft	CG31624;Mcm10;Ret
chr2L	21200001	21220000	soft	snRNA:U4:39B;Atg18b;clumsy;CG31988;CG8679
chr2L	21280001	21300000	hard	Mio;Gr39a
chr2L	21820001	21840000	soft	tsh;CR44786
chr2L	21840001	21860000	soft	NULL
chr2L	21900001	21920000	hard	CG1421;CG31600;CG1428;CG11634
chr2L	21960001	21980000	hard	NULL
chr2L	21980001	21998614	hard	CG2528
chr2L	22020001	22040000	soft	tio;CR45335;CG41434
chr2L	22100001	22114105	hard	CG6675;CG10834;CG15219;CG31703
chr2L	22200001	22220000	hard	NULL
chr2R	720001	736583	soft	NULL
chr2R	1429072	1440000	soft	CG30438
chr2R	1660001	1680000	hard	Or42a;ZnT41F
chr2R	1820001	1840000	soft	CR44126
chr2R	1920001	1940000	soft	Tbce;CG14591;CG34211;CG34212;CR44130
chr2R	2440001	2460000	soft	jing
chr2R	2500001	2520000	soft	Vha16-1;CG33919;jing
chr2R	2780001	2800000	soft	NULL
chr2R	2800001	2820000	soft	CG3358;CG30158
chr2R	2820001	2840000	soft	CheB42a;CheB42b;CheB42c;ppk25;mim
chr2R	2840001	2860000	soft	mim
chr2R	2905912	2920000	soft	Tsp42Ef;CG43647;Tsp42Eg;CR44172;CG43646
chr2R	3040001	3060000	soft	pk;Spn43Ab;Spn43Ad;nec
chr2R	3084231	3100000	hard	pk
chr2R	3270024	3280000	soft	cos;Gr43a;CG11107
chr2R	3320001	3340000	soft	CG11123;kappaB-Ras;sPLA2;CG11125;CG30503;fa2h;CR45320
chr2R	3400001	3420000	soft	CG1602;CG2144;CG1603;Orc1;Drat
chr2R	3460001	3480000	soft	CR45130;blow;CG1360;Vps13
chr2R	3540001	3560000	soft	CG30495;CG17985;CG2070;CG12826;CG2065;Rpt1;CG30491;CG2064;CG12042;CG1339
chr2R	3560001	3564234	soft	CG12107;mRpL52;U2A
chr2R	3680001	3700000	soft	Nop17l;CG1550;mus205;sax;Gapdh1
chr2R	3720001	3731544	hard	Dgk;CG12822;Atg10
chr2R	3737988	3740000	hard	Dgk
chr2R	3740001	3760000	hard	NULL
chr2R	3760001	3762878	hard	NULL
chr2R	3821597	3840000	soft	CG34430;CG30378;drosha;CG34431;CG11165;CG30379;CG14764;CG8728;CG30380
chr2R	3860001	3880000	hard	Nup44A;ACC;CR44272;CSN4
chr2R	3930533	3940000	soft	NULL
chr2R	3980001	4000000	hard	CG8713;Cul4;CG8712;udd;CG11210
chr2R	4260001	4280000	hard	pdm3
chr2R	4280001	4300000	hard	CG2121
chr2R	4664236	4678864	hard	NULL
chr2R	4691378	4700000	hard	sns
chr2R	4700001	4720000	soft	sns;CG30350
chr2R	4800001	4820000	soft	PAN2;CG8243;CG8248;Spt;CG8237;CG34219;lin;CG8235
chr2R	4980001	5000000	soft	CG8078;snoRNA:Me28S-A982b;Uhg4;Pmm45A;Vang;CG13741;snoRNA:Psi28S-2949;snoRNA:Me28S-G3255b;snoRNA:Or-CD2;CG8777;snoRNA:Me28S-G3255a;snoRNA:Me28S-A982a;tsu;snoRNA:Or-aca5
chr2R	5000001	5020000	hard	Phax;Su(var)2-10;CG18659;Mys45A;GstE13
chr2R	5040001	5045496	soft	NULL
chr2R	5053415	5060000	soft	Rad51C;Rme-8;CG42382
chr2R	5315999	5320000	soft	Pdk
chr2R	5363730	5378463	soft	NULL
chr2R	5440001	5443160	soft	mir-14;CR43651
chr2R	5449601	5460000	soft	CG1809;CR45281
chr2R	5528139	5540000	soft	Mmp2
chr2R	5900001	5920000	soft	CG12128;CG1407;CR44294
chr2R	6000001	6001724	soft	Pfk
chr2R	6004105	6016017	soft	dmpd;Ccs
chr2R	6405649	6420000	soft	lola
chr2R	6620001	6631328	soft	CG7220;Mat1
chr2R	6897178	6900000	soft	luna
chr2R	6900001	6913279	hard	luna
chr2R	7680001	7686315	soft	ths
chr2R	7737700	7740000	soft	Sln
chr2R	8320001	8323767	soft	DUBAI
chr2R	8880001	8886707	hard	CG33798
chr2R	9016146	9020000	soft	CG13326
chr2R	9614995	9620000	soft	fas
chr2R	9880001	9882545	soft	NULL
chr2R	9890650	9900000	soft	mir-4978
chr2R	10300001	10307010	soft	Sin1
chr2R	10900001	10910902	soft	hbs;CG43101
chr2R	11160001	11170228	soft	Trpm
chr2R	11492942	11500000	soft	NULL
chr2R	11555152	11560000	soft	fus
chr2R	11877532	11880000	soft	Pex11;CG8314
chr2R	13966765	13972475	soft	CG34386
chr2R	13979047	13980000	soft	CG34386
chr2R	14028256	14040000	hard	snoRNA:Psi18S-1347a;CG17680;pAbp;snoRNA:Psi18S-1347b;CG5742;snoRNA:Psi18S-1347c
chr2R	14162073	14169858	soft	pen-2;Ote
chr2R	14240001	14260000	soft	NULL
chr2R	14480001	14487477	hard	GEFmeso
chr2R	14726451	14738081	soft	CG15099;CG15100
chr2R	14743060	14749124	soft	Jheh3;Jheh2
chr2R	14860001	14873407	soft	CG18605;Topors
chr2R	15020240	15030840	soft	CG15118;CG15111
chr2R	15176174	15180000	soft	mip40;CG18607;FK506-bp2
chr2R	15180001	15183535	soft	NULL
chr2R	15197487	15200000	soft	NULL
chr2R	15491864	15500000	soft	CR44474
chr2R	15520001	15521345	hard	NULL
chr2R	15640001	15660000	hard	Or56a
chr2R	15980080	15987604	soft	NULL
chr2R	16015232	16020000	soft	NULL
chr2R	16627005	16631716	soft	dpr
chr2R	17490489	17500000	soft	CR43243;CR45150;CG15673;CG10433
chr2R	17697104	17700000	hard	NULL
chr2R	18100001	18114974	soft	Oatp58Dc;ari-2;Oatp58Db;CG30278;Oatp58Da
chr2R	18467786	18474082	soft	dnr1
chr2R	19028598	19036467	hard	Klp59D
chr2R	19801589	19809393	hard	kcc
chr2R	20040001	20042221	hard	NULL
chr2R	20409958	20420000	soft	CG4612;Ir60e;Brca2
chr2R	20420001	20440000	soft	CG11413;CG13585;CG4622
chr2R	20540001	20560000	hard	CG4806;CG3663;CG33228;Cpr60D;NDUFA8;Pof;CG30161;CG34214
chr2R	20780001	20800000	soft	NaCP60E;RpL41;CG9083;Tpc2
chr2R	20840001	20860000	hard	CG3776;CG2765;CG30424;CR44830;RpL19;Phk-3
chr3L	508259	520000	hard	NULL
chr3L	620368	640000	soft	CR43334;CG43337;CR43423
chr3L	924313	937015	soft	NULL
chr3L	1046363	1055110	soft	bab1
chr3L	1138503	1140000	soft	NULL
chr3L	1140001	1160000	soft	bab2
chr3L	1506041	1513574	soft	cue
chr3L	1984130	1994960	soft	NULL
chr3L	2038858	2040000	hard	NULL
chr3L	2230379	2240000	soft	Oseg2;CG9018;ACXD
chr3L	2447391	2457220	soft	CG45186
chr3L	3147619	3160000	soft	BtbVII;NDUFS3
chr3L	3200001	3202213	hard	gry
chr3L	4040001	4043883	hard	Rcd5
chr3L	4195244	4200000	hard	CG43367
chr3L	4425279	4438342	soft	CG15021;nAChRbeta1
chr3L	4449399	4457412	soft	NULL
chr3L	6081912	6088614	soft	CG10467;CG10469
chr3L	6140001	6146519	soft	Lcp65Ab2;Acp65Aa;Cpr65Ax1;Lcp65Aa
chr3L	6157152	6160000	soft	NULL
chr3L	6780001	6789339	hard	vvl
chr3L	6849153	6854319	hard	NULL
chr3L	6861914	6871801	soft	NULL
chr3L	7360001	7374689	hard	SMSr;akirin;Sh3beta
chr3L	7645237	7660000	soft	CG44195;CG7492;Ank2
chr3L	7786912	7794017	hard	CG32369
chr3L	8012459	8018012	hard	nmo
chr3L	8100001	8120000	soft	fan;CG7550;Uba2;msk;Arp3;mRpL36;mir-2501;ldbr;CG7927
chr3L	8226275	8232170	soft	CG7213
chr3L	9122528	9127573	soft	NULL
chr3L	9152427	9160000	soft	Rdl
chr3L	9263798	9271722	hard	GluRIB
chr3L	9375076	9380000	soft	Hsp27;Hsp23
chr3L	9922863	9931581	hard	NULL
chr3L	10579741	10580000	soft	A2bp1
chr3L	11087028	11093282	soft	APP-BP1;pncr011:3L;CG6272;CG6279
chr3L	11260001	11264673	soft	NULL
chr3L	11500001	11507474	hard	Sgs3;Sgs8;Sgs7
chr3L	11560001	11566094	soft	CG33267
chr3L	11720001	11720897	soft	NULL
chr3L	11991594	11997486	hard	Pop2
chr3L	13470612	13480000	soft	stv;Abp1
chr3L	13560001	13573535	soft	bru-3
chr3L	13660001	13674138	hard	bru-3
chr3L	13855487	13860000	soft	CG8745
chr3L	14260061	14267180	soft	NULL
chr3L	14303037	14310490	soft	fz
chr3L	14442485	14454473	soft	bbg
chr3L	14513351	14520000	soft	CG4613
chr3L	14597308	14600000	hard	NULL
chr3L	14600001	14612910	soft	NULL
chr3L	14737700	14740000	soft	ome
chr3L	14740001	14757822	soft	CG33260;CG42507;Trl
chr3L	15067343	15080000	soft	Or71a
chr3L	15080001	15080865	soft	NULL
chr3L	15106050	15115188	soft	CG13458;CG32847;CG16959;Cep135
chr3L	15360177	15380000	soft	NULL
chr3L	15540001	15560000	soft	CG7739;CG7427;AGO2
chr3L	15718427	15720000	soft	comm
chr3L	15720001	15732410	soft	NULL
chr3L	15820001	15834512	soft	dbo;CG15715;CG12713;CG32150;CG18081
chr3L	15960001	15967581	soft	CG10516;brm
chr3L	15975216	15980000	soft	DNApol-delta;Arl1
chr3L	16082061	16100000	soft	IntS9;CG5414;CG43295;ms(3)72Dt;CG13074;CG5235;ClC-c
chr3L	16120001	16140000	hard	Pgm;CG16838;CG32152;SsRbeta;CG5151;Trs20;CG5157
chr3L	16368818	16378224	soft	CG4753;CG4729;roq
chr3L	16400001	16420000	soft	CG4573;TMS1;Aats-tyr
chr3L	16516251	16520000	hard	CG43373
chr3L	16940001	16959796	soft	Nc73EF
chr3L	17000001	17020000	soft	CG6664;a10;Fit2;CG6652;CG7728
chr3L	17060001	17080000	soft	Rbp6
chr3L	17147966	17160000	hard	Rbp6
chr3L	17414258	17420000	soft	CG33051;CG7630;Sec3
chr3L	17834786	17840000	soft	CG5567;CR45175;MED19
chr3L	17840001	17860000	soft	CG7430;CG7441;CG34002;CG5535
chr3L	18226414	18237217	soft	NULL
chr3L	18428091	18437797	soft	CR43280;skl
chr3L	18447838	18460000	soft	CG32196;CR44670;CG4306;CR44671
chr3L	18620001	18620269	soft	NULL
chr3L	18620996	18640000	soft	NULL
chr3L	18702680	18718046	soft	CR43985;CG12477
chr3L	19100001	19120000	hard	CG14082
chr3L	19280001	19300000	soft	fal
chr3L	19434697	19440000	hard	CG33062
chr3L	19440001	19458566	soft	CG14095;CR45434;Chd3
chr3L	19640001	19660000	hard	Oat;tey
chr3L	19660001	19680000	hard	CG8765;CR44678
chr3L	19720001	19740000	soft	CG42529;CG42638
chr3L	19760001	19780000	hard	NULL
chr3L	19980001	20000000	soft	Csas;fln;CG7668;CG7433;Nca;schuy;CG7646;CR45161;Tom20
chr3L	20020001	20040000	hard	CG14184
chr3L	20040001	20060000	soft	NULL
chr3L	20060001	20080000	soft	sNPF-R
chr3L	20100001	20120000	soft	CG14187;CG7365;Ir76b
chr3L	20140001	20160000	soft	CG42674
chr3L	20460001	20480000	soft	CG5955;CG32428;ZnT77C;CG5969;isoQC
chr3L	20500001	20520000	soft	mTerf3;CG4825;CG5059;CG5104;CG32425
chr3L	20620001	20640000	soft	CR44681;CG13251;CR44682;CR44680
chr3L	20900001	20920000	hard	CR45733;CR45734;CR43929;CR43930
chr3L	20940001	20960000	soft	CG10587;CG11037;CR45243;CG10588;Sems;CG12983
chr3L	20960001	20980000	soft	CG33286;CG33287
chr3L	21040001	21060000	hard	CG43072;siz
chr3L	21100001	21120000	soft	CG43938;CG33284
chr3L	21200001	21220000	soft	CG43219;CG10510;CG12975;CG10508;Ilk
chr3L	21220001	21240000	hard	Eip78C
chr3L	21280001	21300000	hard	pzg;CG7632;Cpr78Ca;Edg78E;Cpr78Cb;CR45432;Cpr78Cc;CG43702;CG11309
chr3L	21340001	21360000	soft	CG32437;CG32440;CG32436;CG12971
chr3L	21460001	21480000	soft	croc
chr3L	21540001	21560000	hard	CapaR;Wnk;CG7173;CG7634
chr3L	21600001	21620000	soft	CG11307;CG7166;S1P;TfAP-2
chr3L	21660001	21680000	soft	CR43977;CG11248;CR43978;CG7158;mir-316;CG11249;Sfp78E;CR43979
chr3L	21680001	21700000	hard	CG32447
chr3L	21740001	21760000	soft	Syn1;CG14564
chr3L	21960001	21966652	hard	NULL
chr3L	21968487	21980000	hard	CG7470;Act79B
chr3L	22120001	22140000	soft	NULL
chr3L	22140001	22160000	hard	NULL
chr3L	22200001	22220000	soft	CR45035;olf413
chr3L	22440001	22460000	soft	laza;CG11449
chr3L	22560001	22580000	hard	NULL
chr3L	22580001	22600000	hard	CG6914;CG14459
chr3L	22620001	22640000	hard	CG33767;CG33766;CR45381
chr3L	22640001	22660000	soft	CG33770;CG33769;CG33771;CG33768;CG33772
chr3L	22720001	22740000	hard	CG32454;CG7369;l(3)04053;CG11367;CG11241;CR45163;CG14450
chr3L	22740001	22760000	soft	SPoCk
chr3L	22920001	22940000	soft	NULL
chr3L	23560001	23580000	soft	AGO3
chr3R	2660360	2680000	soft	NULL
chr3R	2780001	2800000	soft	NULL
chr3R	2860001	2880000	soft	CR44933;Sodh-1
chr3R	2880001	2900000	hard	CG1105;CG1988;CG1104;CG1965;djl;dj;CG1979
chr3R	2900001	2920000	soft	CR43685;CG1091;CG1943;alphaTub84B;Ref1;Dpck
chr3R	2920001	2940000	soft	e(y)2b;Alh
chr3R	2960001	2980000	hard	gfzf;CG2656;CG14610;Sas-4;Fer1;CR42738
chr3R	2980001	3000000	hard	MAGE;sas
chr3R	3000001	3020000	soft	lap;CG10055
chr3R	3060001	3080000	soft	CG10053;CG10050;Obp84a;CG1227;CG1234;CG14607
chr3R	3080001	3100000	soft	CR44338;CG10032;Gld;Syt4
chr3R	3100001	3120000	soft	RacGAP84C;rn;CR44333
chr3R	3120001	3137736	soft	CG42544;rn
chr3R	3149131	3160000	soft	CR44337;CG44335;CR44336
chr3R	3200001	3219922	hard	CG42650;CR45560
chr3R	3514786	3520000	soft	Nlg1
chr3R	3700001	3720000	soft	CG10092;CG17816
chr3R	3760001	3780000	soft	dsx
chr3R	3908965	3920000	soft	CR44330;mAChR-B;CG7910
chr3R	3920001	3940000	soft	CG7900;CR44331;puc
chr3R	3940001	3960000	soft	CG9667;Gie;puc;CG7878
chr3R	4060001	4080000	hard	DNApol-iota;CG9636;Ada2b;CG33722;CG15864;CG18749
chr3R	4080001	4100000	hard	CG9630;RpA-70;Mcm2;mtg
chr3R	4180001	4200000	hard	CG7963;stck;CG9684
chr3R	4200001	4220000	soft	CG45263
chr3R	4380001	4400000	hard	CG31460;pch2;CR44291;Cenp-C;mRpS18A
chr3R	4460001	4480000	soft	CG42489;CG8021;Cyp313b1;CG11753;Or85e;Mkk4;Dhod
chr3R	4500001	4520000	soft	CG8043;CG11755;mRpL19;CG9773;CG44227;hb;CG33325;CR44937
chr3R	4620001	4640000	soft	CG9839;Tcp-1eta;Ir85a;CG9837;hng2
chr3R	4660001	4668774	hard	pyd
chr3R	4680043	4700000	soft	pyd
chr3R	4780001	4800000	soft	NULL
chr3R	4860001	4880000	hard	hyx;Mst85C;Rel;Nmdmc
chr3R	5049179	5060000	soft	pum;CR45196
chr3R	5180001	5199986	soft	CG45050;CG8129;CG43675;snoRNA:Me18S-G1358b;snoRNA:Me18S-G1358a;CG18473
chr3R	5280001	5300000	soft	GstZ1;GstZ2;CG16779
chr3R	5400001	5420000	hard	CG33654;CG8301;bocksbeutel;CG8273;P58IPK;Kap-alpha3
chr3R	5420001	5434954	hard	NULL
chr3R	5460001	5480000	soft	Scm;Fst;CG43441;Dh44
chr3R	5480001	5500000	soft	CG9492
chr3R	5520001	5540000	hard	dmt;Unc-115a;trbd;scaRNA:PsiU1-6
chr3R	5774029	5780000	soft	Glut4EF
chr3R	5780001	5800000	soft	Glut4EF
chr3R	5860001	5860379	soft	NULL
chr3R	5869602	5880000	soft	Npc2e;mtTFB2;CG3909;CG12811;CG11722;Fancl;CG3925;CR44192
chr3R	5880001	5900000	soft	Npc2d;CG33784;nerfin-2;CG33631;Npc2c;CG33783;CR45205;CG33630
chr3R	5978683	5980000	hard	Invadolysin
chr3R	5980001	5993703	soft	Best1;CG6254
chr3R	5996836	6000000	soft	CG12814
chr3R	6120001	6140000	hard	CG6293;CG43143
chr3R	6335560	6340000	soft	hth;mir-4944
chr3R	6406476	6420000	soft	hth
chr3R	6580001	6600000	soft	TfIIFbeta;CR45015;CG14691;CG45076;CG31272;CR45016;Cap-H2;MED7
chr3R	6620001	6621917	hard	CG14692
chr3R	6629843	6639635	hard	CG14693
chr3R	6720001	6721163	hard	Leash
chr3R	6820001	6830520	soft	CG34114
chr3R	7053101	7060000	soft	CG14701;CG17187;Arfip;GCC88;CG17726
chr3R	7080001	7093330	soft	CR43283
chr3R	7340001	7350883	soft	NULL
chr3R	7383421	7400000	hard	fabp;Mrp4;sea;CG10898
chr3R	7449013	7460000	hard	CG6813;CG14711;CG14712;CG18764
chr3R	7480001	7484722	soft	NULL
chr3R	7620001	7632693	hard	ClC-a
chr3R	7765914	7780000	soft	CG31211
chr3R	8009296	8020000	soft	CG4810
chr3R	8020001	8040000	soft	CG43450;CG3809;CG4830
chr3R	8448534	8460000	soft	Snx3;Vha55;Not10;CG18530
chr3R	8460001	8478686	soft	CG11600;CG11608;CG6753;CG11598;Dtg
chr3R	8821381	8840000	soft	CG17327;CG7488;CG8031;CG44194;CG11656;CG7518
chr3R	8875220	8880000	soft	CG7966
chr3R	9140001	9144953	soft	CG45080
chr3R	9234510	9240000	soft	yellow-e
chr3R	9459519	9460000	soft	CG10841
chr3R	9502425	9519780	soft	omd;flfl;lkb1
chr3R	9841497	9854240	soft	NULL
chr3R	10006577	10011198	hard	Dop1R1
chr3R	10466550	10480000	soft	l(3)L1231
chr3R	10480001	10493666	soft	CG3505;Rad17;Hexim;BigH1
chr3R	10660001	10669599	soft	NULL
chr3R	10867305	10870880	hard	NULL
chr3R	11356996	11360000	soft	CG18522
chr3R	11380001	11386601	soft	NULL
chr3R	11426521	11434557	hard	NULL
chr3R	11444531	11451902	soft	NULL
chr3R	11617934	11620000	soft	Acyp2
chr3R	11655547	11660000	soft	CG43317;CG43318;rec
chr3R	11800001	11804611	hard	NULL
chr3R	11867040	11880000	soft	CG10407;CG5013;CG10264;ird5;CR45212
chr3R	11922280	11939451	hard	Akt1
chr3R	12111981	12120000	soft	gish
chr3R	12822295	12840000	soft	Irc;CG3534;CG8907;CG16941
chr3R	12978254	12980000	soft	NULL
chr3R	13333691	13340000	soft	NULL
chr3R	13499266	13500000	soft	NULL
chr3R	13520001	13540000	soft	osa
chr3R	13858589	13860000	hard	NULL
chr3R	13860001	13866066	hard	NULL
chr3R	15379214	15380000	soft	Dys
chr3R	15540001	15544374	hard	CG34286
chr3R	15982201	15991696	soft	NULL
chr3R	16070126	16080000	hard	NULL
chr3R	16080001	16087728	hard	NULL
chr3R	16092270	16098937	hard	NULL
chr3R	16603720	16620000	soft	Syp
chr3R	16620001	16636469	soft	Syp
chr3R	17440001	17460000	hard	E2f;mir-998;CR44034;mir-11
chr3R	17580001	17594539	soft	CG31198;CG42335
chr3R	18037193	18040000	soft	Gld2
chr3R	19520001	19521778	soft	CR43903;CG10252
chr3R	19783172	19792162	hard	AP-1sigma
chr3R	19926907	19934444	soft	Syx1A;CG10694;4EHP
chr3R	20013011	20020000	hard	jnj;CG5515
chr3R	20080001	20100000	soft	jar
chr3R	21147534	21160000	soft	CHKov1;CG10562;CG10669;CHKov2
chr3R	21632904	21640000	soft	CR45652;Acam;CG5024;CG17770
chr3R	22041026	22049896	hard	NULL
chr3R	22420001	22431889	soft	scrib
chr3R	22840001	22842206	hard	NULL
chr3R	23168918	23175938	soft	CG42534
chr3R	23616294	23620000	soft	CG34353
chr3R	23999493	24000000	soft	CG34354
chr3R	24400001	24411240	soft	fkh
chr3R	24840001	24860000	soft	CR45567;CR44264;CG14518;CG1951;Ssl2;CR45044;beta4GalNAcTB;eIF4E-6
chr3R	24860001	24867511	soft	Cpsf100;Slu7
chr3R	26143184	26151035	soft	hdc
chr3R	26201311	26208894	soft	NULL
chr3R	26505273	26512672	soft	NULL
chr3R	26898590	26900000	hard	Sox100B
chr3R	27101065	27118304	hard	NULL
chr3R	27262535	27280000	soft	Gprk2
chr3R	27280001	27300000	soft	CR45555;CG11334;CR45554;lox;CG11333
chr3R	27300001	27320000	soft	CR45572
chr3R	27520001	27540000	soft	CR34046;CR45052;CG42693
chr3R	27540001	27560000	soft	ttk
chr4	400001	420000	soft	CR44027;Lin29;CR45125
chr4	540001	560000	soft	zfh2
chr4	580001	600000	soft	Ephrin;CG1970;Pur-alpha
chrX	860001	880000	soft	CR45476
chrX	1011869	1020000	hard	NULL
chrX	1120001	1140000	hard	CG11403;CG3638
chrX	1180001	1200000	soft	CG32812;CG32811;DAAM
chrX	1260001	1280000	soft	ssx;AMPKalpha;CG14770;mir-4961;CG3719
chrX	1320001	1340000	soft	futsch
chrX	1480001	1500000	soft	NULL
chrX	1500001	1520000	soft	NULL
chrX	1520001	1540000	soft	br
chrX	1540001	1560000	hard	CG11509
chrX	2040001	2060000	soft	wapl;Pgd;bcn92;Cyp4d1
chrX	2294054	2300000	soft	NULL
chrX	2488830	2500000	soft	Zw10;egh;Klp3A
chrX	2640001	2649117	hard	CR43494
chrX	3280001	3288155	soft	CR44999;CG12535
chrX	3304535	3320000	soft	CR44999
chrX	3320001	3321734	hard	CR44999
chrX	3400001	3415373	hard	CR44999;CG32791;CG13021
chrX	3491634	3500000	hard	NULL
chrX	3680001	3697418	hard	HIP;HIP-R;CR44117;Crg-1
chrX	3716080	3720000	hard	ec
chrX	4060001	4064574	hard	Fas2
chrX	4339755	4340000	soft	bi
chrX	4776110	4780000	hard	NULL
chrX	4843326	4854544	soft	SIP3
chrX	4876613	4880000	soft	CR44833
chrX	4880001	4893073	soft	CG12680;CR44833
chrX	4896703	4900000	soft	CR44833
chrX	4900001	4912106	soft	CR44833
chrX	4940001	4960000	hard	ovo;CR44833
chrX	5180001	5180592	hard	NULL
chrX	5600001	5601345	soft	CG4096
chrX	5765655	5780000	soft	CG16721;mof;CG3016;GAA1
chrX	5780001	5789280	hard	CR45668
chrX	5840001	5843587	soft	CG6041;CG32756
chrX	6160001	6180000	soft	Ubi-p5E;CG3566;CR45530;CG11700;Spt6
chrX	6286677	6291995	hard	NULL
chrX	6566323	6580000	soft	CG3192;l(1)G0255;Mcm6;Pink1;CG4095;CG3198
chrX	6580001	6600000	soft	CG44303;CG14440;CG14442;CG3184
chrX	6600001	6604165	soft	NULL
chrX	6660001	6665616	soft	CG14438
chrX	7000001	7003042	soft	fz4
chrX	7011154	7020000	soft	CR45532
chrX	7100001	7104943	soft	CG9650;CR44357
chrX	7200001	7205612	hard	CR44357;brk
chrX	7326923	7340000	soft	NULL
chrX	7400001	7420000	soft	CG32719
chrX	7420001	7422071	soft	NULL
chrX	7471008	7480000	soft	CG12689
chrX	7560001	7575614	soft	ct;CR45666;CR45665;CR45667
chrX	7820001	7840000	soft	CG42593;CG10778;CG10777;l(1)G0193;RpS14a;RpS14b
chrX	8062011	8074377	hard	CG2278;slpr
chrX	8300001	8320000	soft	lawc
chrX	8460001	8467078	soft	CG12111;spirit
chrX	8478432	8480000	soft	CG12065
chrX	8480001	8500000	soft	Crag;CG12659;CG12081;Caf1-180
chrX	9133492	9140000	soft	mxc;Larp7
chrX	9360001	9376814	soft	NULL
chrX	9692568	9700000	soft	NULL
chrX	9700001	9700413	soft	NULL
chrX	9708367	9720000	soft	CG32698
chrX	9720001	9723976	soft	CG32698
chrX	9775384	9780000	soft	CG9689;CG9691
chrX	9780001	9796941	soft	CG15249
chrX	9805507	9813074	hard	NULL
chrX	10196652	10200000	soft	alpha-Man-I
chrX	10200001	10220000	soft	alpha-Man-I
chrX	10540001	10543640	soft	NULL
chrX	10545847	10560000	soft	CG2111;Rab9E
chrX	10660001	10673782	hard	CG15211;Atg8a;BTBD9
chrX	11004333	11020000	hard	CG11122;Hsp60
chrX	11640001	11649448	soft	NULL
chrX	12059071	12060000	hard	NULL
chrX	12101328	12120000	soft	Ten-a
chrX	12187791	12199580	soft	Ten-a
chrX	13020001	13030771	soft	snmRNA:204;MFS10;CG15717
chrX	13400001	13404303	soft	Neto
chrX	13514865	13520000	soft	CG2691
chrX	13520001	13540000	soft	NFAT
chrX	13540001	13560000	hard	NFAT
chrX	13580001	13600000	soft	NnaD;CG9940
chrX	13760001	13780000	hard	mamo
chrX	13880001	13900000	soft	ben;Ste12DOR;CR44655
chrX	14104501	14120000	soft	CG11674;l(1)G0007
chrX	14120001	14130095	soft	CG42271;Fbxl4;mRpL38
chrX	14139769	14140000	soft	CG32599
chrX	14140001	14153346	soft	mud
chrX	14182078	14200000	soft	CR44963;CG9400
chrX	14280001	14281186	soft	NULL
chrX	14407756	14420000	soft	CR44110
chrX	14576819	14580000	soft	NULL
chrX	14580001	14598712	soft	NetB;CG43088
chrX	14721713	14740000	hard	CG14408;CG12539;CG32590;CG14407;CG14411;CG14410
chrX	14840001	14840933	hard	pdgy
chrX	14858199	14860000	hard	NULL
chrX	14880001	14900000	soft	eag
chrX	14900001	14905945	soft	NULL
chrX	14912737	14920000	soft	hiw
chrX	15060001	15080000	soft	CG43737
chrX	15188135	15200000	soft	CG5877;CR44429
chrX	15240001	15248833	hard	CG6227
chrX	15300001	15317480	soft	Cngl
chrX	15400001	15412999	soft	Gmap;mir-283;mir-304;mir-12;Ac13E
chrX	15620001	15630726	hard	l(1)G0136;CG8191;CG12379;Arp6
chrX	15680001	15700000	soft	Rhp;CG32581;CG8974;CG15602;PGRP-LE;mRpS30
chrX	15720001	15737646	soft	Chc;CG8565;CG32582;Aats-arg
chrX	15820054	15840000	soft	CR45000;Stim;CG8924;Rrp47;Ranbp16;Lcch3
chrX	15940001	15948487	soft	Muc14A
chrX	16109234	16120000	soft	NULL
chrX	16340001	16360000	soft	eIF-2alpha;Rbp2;CG34015
chrX	16360001	16380000	soft	para
chrX	16460001	16461944	soft	CanA-14F
chrX	16853036	16860000	soft	CG9086
chrX	17692295	17700000	soft	OdsH
chrX	17760001	17780000	hard	mnb;CG12985
chrX	17902449	17920000	soft	Sh
chrX	18120001	18140000	hard	CR45607;upd2;CR45622
chrX	18200001	18212005	hard	os;CG6023;CR45609;CR45608
chrX	18323519	18340000	hard	CG32548;CG32551;CG43841;CG6290
chrX	18560001	18580000	hard	CR45514;CR44707;CR45710
chrX	18760001	18780000	hard	CG34401
chrX	18780001	18800000	soft	CG7332;CG7378;CG7358;CG7349
chrX	18915668	18920000	soft	NULL
chrX	19028539	19040000	soft	Obp18a
chrX	19302193	19320000	soft	NULL
chrX	19450483	19460000	soft	mir-979;mir-976;mir-975;Grip84;mir-978;mir-4966;mir-977;mir-2499
chrX	19520243	19540000	soft	Rcd-1;e(y)3;CG12237;Arp10;Sec61gamma
chrX	19560001	19566629	hard	Zw;CR44512
chrX	19574643	19580000	hard	Ubqn
chrX	19840001	19860000	soft	CG45493;CG45488;CG12655;Nep3
chrX	20060001	20080000	soft	AnxB10;CG9581;Sdic1;CG9578;CG9577
chrX	20100001	20110136	hard	sw;CR45465
chrX	20119573	20120000	hard	NULL
chrX	20181529	20200000	hard	CG1504;CG1631
chrX	20200001	20207841	soft	NULL
chrX	20950839	20960000	hard	NULL
chrX	21140001	21151232	hard	NULL
chrX	21240001	21260000	hard	bbx;slgA;snoRNA:MeU6-A47;CR45611;Hlc;CR45612
chrX	21260001	21272830	soft	mst;lcs;CR45500
chrX	21400001	21420000	soft	NULL
chrX	21864485	21873274	hard	CG14619;CG14613
