# Supplementary material for: Regulation of gene expression and RNA editing in Drosophila adapting to divergent microclimates
Source: Nat Commun. 2017 Nov 17;8:1570. doi: 10.1038/s41467-017-01658-2 (PMC5691062; doi:10.1038/s41467-017-01658-2)
Supplement: Supplementary file 5 — Supplementary Data 2 [file 41467_2017_1658_MOESM5_ESM.xlsx]

## Sheet: SignWBGenes_N1S
gene	baseMean	log2FoldChange (SFS/NFS1)	lfcSE	stat	pvalue	padj
FBgn0264979	94.8927	2.55204	0.143757	17.7525	1.64858e-70	2.40182e-66
FBgn0052463	91.6195	-1.6675	0.096679	-17.2477	1.16347e-66	8.47528e-63
FBgn0031148	245.731	-1.66898	0.118031	-14.1402	2.14552e-45	1.04193e-41
FBgn0029795	29.2754	-1.91067	0.141815	-13.4729	2.25818e-41	8.22487e-38
FBgn0031762	47.74	-1.55242	0.12865	-12.067	1.57778e-33	4.59733e-30
FBgn0263660	220.963	-1.70567	0.146778	-11.6208	3.23124e-31	7.846e-28
FBgn0001089	901.536	-1.52664	0.133839	-11.4065	3.87833e-30	8.07192e-27
FBgn0038581	109.247	-1.12065	0.101299	-11.0628	1.90027e-28	3.46064e-25
FBgn0039024	699.703	0.700975	0.0653043	10.734	7.04861e-27	1.14101e-23
FBgn0051682	251.274	-0.746876	0.0795014	-9.3945	5.74902e-21	8.37575e-18
FBgn0033873	35.1436	1.4172	0.153577	9.22792	2.75935e-20	3.65463e-17
FBgn0085476	73.3782	1.47382	0.166241	8.86554	7.61341e-19	9.24331e-16
FBgn0034117	310.266	0.668269	0.0783461	8.52971	1.46717e-17	1.64424e-14
FBgn0003655	12.4943	-1.33462	0.157374	-8.48051	2.24208e-17	2.33321e-14
FBgn0027515	403.122	0.777016	0.0924531	8.40444	4.29911e-17	4.17558e-14
FBgn0029838	501.566	0.656229	0.080684	8.13332	4.17675e-16	3.80319e-13
FBgn0039298	431.602	-1.00533	0.124141	-8.09833	5.57197e-16	4.77518e-13
FBgn0051679	254.554	-0.661599	0.0849722	-7.78607	6.91274e-15	5.59509e-12
FBgn0053080	465.174	0.846916	0.111586	7.58979	3.20422e-14	2.45696e-11
FBgn0051370	67.4038	1.05617	0.144772	7.29545	2.97662e-13	2.16832e-10
FBgn0028980	168.17	0.612351	0.0842124	7.27151	3.555e-13	2.46632e-10
FBgn0264369	9.72969	1.15745	0.165606	6.98918	2.76502e-12	1.67848e-09
FBgn0031781	178.615	-0.711563	0.101653	-6.99991	2.56134e-12	1.67848e-09
FBgn0039463	288.73	-0.858448	0.122808	-6.99016	2.74582e-12	1.67848e-09
FBgn0031632	765.31	1.03141	0.149369	6.90515	5.01514e-12	2.92262e-09
FBgn0264383	171.713	1.15406	0.167371	6.89521	5.37858e-12	3.01387e-09
FBgn0051792	18.6398	1.1302	0.166334	6.79475	1.08501e-11	5.85462e-09
FBgn0020272	21.7454	-0.909549	0.134556	-6.75962	1.38355e-11	7.19892e-09
FBgn0063923	79.6886	0.958549	0.144385	6.63883	3.16173e-11	1.48591e-08
FBgn0035948	42.6326	-1.10078	0.165773	-6.64029	3.13072e-11	1.48591e-08
FBgn0085320	234.724	-1.10295	0.165991	-6.64466	3.03912e-11	1.48591e-08
FBgn0263584	39.2893	-0.854459	0.130368	-6.55418	5.59477e-11	2.54719e-08
FBgn0085195	3336.06	0.967614	0.149534	6.47088	9.74316e-11	4.30146e-08
FBgn0052523	14.9661	1.08523	0.168035	6.45837	1.05839e-10	4.53519e-08
FBgn0265068	51.8045	1.03992	0.161193	6.4514	1.10821e-10	4.61299e-08
FBgn0032845	95.8417	0.951332	0.148904	6.3889	1.67081e-10	6.76167e-08
FBgn0036072	363.839	0.655959	0.104534	6.27511	3.49397e-10	1.37577e-07
FBgn0029830	67.1367	0.661602	0.10651	6.21165	5.24299e-10	2.01013e-07
FBgn0031558	116.993	0.841011	0.136624	6.15566	7.47636e-10	2.7929e-07
FBgn0037144	61.5361	-0.975921	0.160086	-6.09621	1.0861e-09	3.95586e-07
FBgn0038236	1198.23	0.883282	0.145112	6.0869	1.1512e-09	4.0907e-07
FBgn0028490	1225.39	0.444675	0.0742204	5.99128	2.08195e-09	7.22189e-07
FBgn0037449	16.0541	-0.919628	0.154203	-5.96375	2.46514e-09	8.35224e-07
FBgn0051313	743.925	0.660318	0.111079	5.94458	2.77168e-09	9.17739e-07
FBgn0053272	2.40256	-0.848757	0.144014	-5.89356	3.77955e-09	1.22365e-06
FBgn0019809	6.7837	-0.917837	0.156847	-5.85181	4.86262e-09	1.54008e-06
FBgn0035112	50.7489	0.792182	0.13699	5.78276	7.34834e-09	2.27783e-06
FBgn0086558	2476.73	0.470124	0.0819308	5.73806	9.57648e-09	2.90666e-06
FBgn0004629	1698.39	0.727241	0.126922	5.72984	1.00526e-08	2.98891e-06
FBgn0265822	16.0574	0.939066	0.164884	5.69532	1.23138e-08	3.58799e-06
FBgn0051627	108.385	0.555727	0.0980906	5.66545	1.46643e-08	4.18911e-06
FBgn0015034	146.421	0.495714	0.088256	5.61677	1.9456e-08	5.45106e-06
FBgn0005664	74.2625	-0.889362	0.160706	-5.53408	3.12869e-08	8.46045e-06
FBgn0027843	543.581	0.66319	0.119846	5.53368	3.13587e-08	8.46045e-06
FBgn0001208	1217.26	0.415622	0.0751847	5.52802	3.23869e-08	8.57901e-06
FBgn0261015	7495.28	0.309532	0.0563116	5.49677	3.86802e-08	1.00631e-05
FBgn0036169	85.977	0.651391	0.11899	5.47432	4.39203e-08	1.12259e-05
FBgn0038651	596.498	0.349547	0.0638964	5.47052	4.48708e-08	1.12711e-05
FBgn0026324	118.421	-0.501449	0.0919061	-5.4561	4.86715e-08	1.20186e-05
FBgn0033680	160.844	0.476875	0.0875546	5.4466	5.13405e-08	1.24663e-05
FBgn0261477	757.092	0.244724	0.0450568	5.43147	5.58913e-08	1.31336e-05
FBgn0046874	7550.78	0.303755	0.0559208	5.43188	5.57648e-08	1.31336e-05
FBtr0334014	126.516	-0.43289	0.0799622	-5.41369	6.17399e-08	1.42776e-05
FBgn0039475	374.845	0.885456	0.164929	5.3687	7.93052e-08	1.80531e-05
FBgn0031782	45.9753	-0.805229	0.150073	-5.36557	8.06939e-08	1.80866e-05
FBgn0002121	746.4	0.450893	0.0843876	5.34312	9.13596e-08	2.01669e-05
FBgn0050090	38.1911	0.849226	0.159082	5.33829	9.38289e-08	2.04029e-05
FBgn0037889	862.59	0.410257	0.0769043	5.33464	9.57329e-08	2.05108e-05
FBgn0053667	29.5911	0.881769	0.166083	5.30921	1.10099e-07	2.32468e-05
FBgn0014465	8.69848	0.878224	0.165784	5.29739	1.17467e-07	2.44483e-05
FBgn0031688	26.2783	0.884035	0.167899	5.26528	1.39979e-07	2.83244e-05
FBgn0029093	1827.87	0.328276	0.0623371	5.26614	1.39322e-07	2.83244e-05
FBgn0013763	1999.39	0.484288	0.0921194	5.25718	1.46279e-07	2.91937e-05
FBgn0051016	55.4732	0.669137	0.127369	5.25352	1.49216e-07	2.93774e-05
FBgn0040318	25.2335	0.797506	0.152577	5.2269	1.72375e-07	3.34845e-05
FBgn0040260	385.382	0.712489	0.136435	5.22219	1.76819e-07	3.37493e-05
FBgn0039073	74.303	0.889062	0.1703	5.22057	1.78371e-07	3.37493e-05
FBgn0028893	259.414	0.544132	0.104416	5.21119	1.87638e-07	3.50474e-05
FBgn0024293	1251.98	0.527965	0.10141	5.20623	1.92711e-07	3.5095e-05
FBgn0033301	100.264	0.817055	0.1569	5.2075	1.91399e-07	3.5095e-05
FBgn0032286	111.677	0.863894	0.166528	5.18769	2.12924e-07	3.82974e-05
FBgn0265595	156.564	-0.678543	0.131355	-5.16571	2.39527e-07	4.25569e-05
FBgn0263321	189.016	0.778004	0.150912	5.15535	2.53151e-07	4.44357e-05
FBgn0051300	196.804	0.874976	0.169883	5.15047	2.59834e-07	4.50658e-05
FBgn0040582	322.691	0.834221	0.162269	5.14096	2.73332e-07	4.68491e-05
FBgn0051157	202.614	0.596764	0.116134	5.13859	2.76804e-07	4.68926e-05
FBgn0040096	38.756	0.856027	0.16802	5.0948	3.49114e-07	5.84626e-05
FBgn0265953	2.69457	-0.76517	0.150368	-5.08865	3.60618e-07	5.97028e-05
FBgn0035968	283.151	0.700852	0.137794	5.08622	3.65276e-07	5.97945e-05
FBgn0037538	132.191	-0.422618	0.0833643	-5.06953	3.98796e-07	6.45562e-05
FBgn0051674	64.8015	0.843774	0.166985	5.05298	4.34961e-07	6.96368e-05
FBgn0264510	73.8278	-0.750617	0.148865	-5.04226	4.60077e-07	7.28571e-05
FBgn0259749	471.822	0.39654	0.0789421	5.02317	5.08254e-07	7.9621e-05
FBgn0033942	74.6553	0.633997	0.126522	5.01097	5.41572e-07	8.3938e-05
FBgn0031538	466.104	0.529493	0.105773	5.00595	5.55878e-07	8.52483e-05
FBgn0015714	790.216	-0.845314	0.169926	-4.9746	6.53834e-07	9.92261e-05
FBtr0070923	125.494	-0.404775	0.0818264	-4.94675	7.54621e-07	0.000113341
FBgn0035711	75.3213	-0.507367	0.102628	-4.94377	7.66267e-07	0.000113916
FBgn0032160	216.875	0.447203	0.0905683	4.93774	7.90321e-07	0.000115758
FBgn0051148	118.341	0.756571	0.153335	4.93412	8.05144e-07	0.000115758
FBgn0029935	103.886	0.47191	0.0956356	4.93446	8.03722e-07	0.000115758
FBgn0052529	664.971	-0.308355	0.0625107	-4.93284	8.10439e-07	0.000115758
FBgn0265153	5.93877	-0.838045	0.170069	-4.92768	8.32102e-07	0.000117698
FBgn0016036	9.81173	-0.810254	0.164553	-4.92397	8.48044e-07	0.0001188
FBgn0050345	246.1	0.638352	0.129941	4.91262	8.98683e-07	0.000123134
FBgn0034318	112.956	0.818571	0.16673	4.90956	9.1279e-07	0.000123134
FBgn0259222	143.613	-0.427606	0.0870763	-4.9107	9.07516e-07	0.000123134
FBgn0039856	295.26	0.424	0.0863023	4.91296	8.97133e-07	0.000123134
FBgn0039161	39.187	-0.595908	0.121581	-4.90134	9.51851e-07	0.000127225
FBgn0040321	304.338	0.379138	0.077402	4.8983	9.66702e-07	0.000128035
FBgn0021825	219.811	-0.483412	0.09875	-4.89531	9.81517e-07	0.000128826
FBgn0050044	24.5288	-0.708722	0.144844	-4.89301	9.93036e-07	0.000129174
FBgn0025684	68.3188	-0.427381	0.0879848	-4.85744	1.18911e-06	0.000153311
FBgn0031973	98.5255	0.46644	0.0961026	4.85356	1.21264e-06	0.000154973
FBgn0031526	400.683	0.313123	0.0646084	4.84648	1.25673e-06	0.000159211
FBgn0031850	328.416	0.370423	0.0765038	4.84189	1.28613e-06	0.000161531
FBgn0035611	42.5348	0.720004	0.149661	4.81091	1.50242e-06	0.000187083
FBgn0265988	624.552	0.257052	0.0537492	4.78244	1.73184e-06	0.000213823
FBgn0016013	137.563	0.660505	0.138284	4.77645	1.78418e-06	0.000218435
FBgn0003482	2.20923	-0.761266	0.159552	-4.77127	1.83068e-06	0.000222259
FBgn0053965	21.4833	0.805951	0.16902	4.76837	1.85721e-06	0.000223618
FBgn0264331	11.7541	0.808414	0.170228	4.749	2.04427e-06	0.000244123
FBgn0004363	4822.45	-0.308333	0.0651409	-4.73333	2.20866e-06	0.000258474
FBgn0034538	208.488	0.414505	0.0875867	4.7325	2.21767e-06	0.000258474
FBgn0262998	55.209	0.750607	0.158545	4.73436	2.19746e-06	0.000258474
FBgn0036023	127.811	0.767632	0.162616	4.72053	2.35237e-06	0.000271997
FBgn0032945	498.285	0.681546	0.144567	4.7144	2.42429e-06	0.000278106
FBgn0039323	30.2031	0.795302	0.16922	4.69982	2.60395e-06	0.000296382
FBgn0031945	26.1759	0.649293	0.138251	4.69649	2.64674e-06	0.000298918
FBgn0051935	192.877	0.524756	0.111961	4.68697	2.77285e-06	0.000310752
FBgn0037613	133.241	-0.412996	0.0884236	-4.67066	3.00236e-06	0.000333904
FBgn0265098	3.17318	0.708594	0.152172	4.65652	3.21605e-06	0.000354959
FBgn0053641	1.07012	-0.561238	0.120874	-4.64317	3.43108e-06	0.000375845
FBgn0032839	124.277	0.746166	0.160854	4.63877	3.50493e-06	0.000381069
FBgn0030593	2853.13	0.46939	0.101576	4.62107	3.81765e-06	0.000411995
FBgn0031381	274.102	0.549145	0.119538	4.59388	4.35076e-06	0.000466076
FBgn0264840	41.9593	-0.775028	0.169119	-4.58275	4.58906e-06	0.000488014
FBgn0030300	120.868	0.400749	0.0879505	4.55652	5.20069e-06	0.00054905
FBgn0039023	129.39	0.399493	0.0877663	4.55178	5.31943e-06	0.000557545
FBgn0266406	37.9826	0.764082	0.168309	4.53976	5.63177e-06	0.000586066
FBgn0050471	1.10618	-0.591123	0.13027	-4.53766	5.68807e-06	0.000587727
FBgn0004429	400.745	-0.767292	0.17019	-4.50843	6.53083e-06	0.000670054
FBgn0052058	1.54703	-0.617078	0.137263	-4.4956	6.93734e-06	0.000706784
FBgn0034784	27.6549	0.741082	0.166495	4.45107	8.54454e-06	0.000864482
FBgn0032298	52.7113	-0.554208	0.124794	-4.441	8.95433e-06	0.000899694
FBgn0032774	728.509	0.360243	0.0811786	4.43766	9.09436e-06	0.000901332
FBgn0259140	318.622	0.396661	0.0893678	4.43852	9.05814e-06	0.000901332
FBgn0032358	199.478	0.456685	0.103161	4.42692	9.55897e-06	0.000935346
FBgn0032382	631.85	0.70007	0.158172	4.426	9.59984e-06	0.000935346
FBgn0033337	132.776	0.372492	0.084173	4.42532	9.63016e-06	0.000935346
FBgn0000326	84.2523	0.682437	0.154644	4.41295	1.01972e-05	0.00098386
FBgn0032693	72.966	-0.712749	0.161688	-4.40817	1.04246e-05	0.000992652
FBgn0054026	287.004	0.578126	0.131115	4.4093	1.03703e-05	0.000992652
FBgn0028543	409.064	0.443138	0.100685	4.40122	1.07642e-05	0.00101833
FBgn0054024	3.61464	-0.659636	0.14994	-4.39932	1.08591e-05	0.00102068
FBgn0032337	16.8459	-0.556059	0.126626	-4.39135	1.1265e-05	0.00105205
FBgn0033936	48.2584	0.531708	0.121233	4.38583	1.15544e-05	0.00105397
FBgn0013773	117.792	-0.449667	0.102545	-4.38508	1.15942e-05	0.00105397
FBgn0264427	119.486	0.373842	0.0852334	4.38611	1.15398e-05	0.00105397
FBgn0051344	79.5799	-0.567626	0.129474	-4.38409	1.16473e-05	0.00105397
FBgn0038339	5.47215	-0.726282	0.165472	-4.38914	1.138e-05	0.00105397
FBgn0037483	424.933	0.526956	0.120347	4.37863	1.19428e-05	0.00107404
FBgn0023526	248.431	-0.282488	0.0646231	-4.37132	1.23496e-05	0.00110381
FBgn0010044	23.4515	0.73531	0.168641	4.3602	1.29945e-05	0.00115437
FBgn0039839	1.88458	-0.537524	0.123443	-4.35442	1.33421e-05	0.00117807
FBgn0262169	264.494	0.330577	0.0762636	4.33466	1.45985e-05	0.00128124
FBgn0264985	12.6986	-0.735271	0.169708	-4.33257	1.4738e-05	0.00128574
FBgn0030157	557.132	0.551968	0.128067	4.30999	1.63262e-05	0.00141581
FBtr0305348	13.629	0.732221	0.170252	4.3008	1.70181e-05	0.00146708
FBgn0052232	95.9312	0.56845	0.132213	4.29949	1.71193e-05	0.00146713
FBgn0034933	115.337	-0.494529	0.115127	-4.29552	1.74284e-05	0.00148488
FBgn0051526	19.5223	0.663423	0.154737	4.28743	1.8075e-05	0.00153101
FBgn0036880	20.3608	0.70723	0.165099	4.28368	1.83826e-05	0.00154807
FBgn0031305	373.88	0.728862	0.170259	4.28089	1.86144e-05	0.00155859
FBgn0030484	911.002	0.366539	0.0858045	4.2718	1.93905e-05	0.00161428
FBgn0032642	98.2857	0.336809	0.07892	4.26773	1.97472e-05	0.00163464
FBgn0265582	6.09998	-0.656441	0.154073	-4.26058	2.039e-05	0.00167832
FBgn0037788	664.885	0.465548	0.109383	4.25614	2.07991e-05	0.00169687
FBgn0037935	289.399	0.403305	0.0947702	4.25561	2.08484e-05	0.00169687
FBgn0031937	260.799	0.520144	0.12228	4.2537	2.10268e-05	0.00170188
FBgn0265302	9.63556	0.708246	0.166553	4.25237	2.11523e-05	0.00170258
FBgn0034399	127.317	0.441832	0.104209	4.23987	2.23651e-05	0.00179032
FBtr0331768	77.0771	0.620487	0.147553	4.20519	2.60864e-05	0.00207679
FBgn0038914	84.0671	0.686081	0.163895	4.18609	2.83799e-05	0.00224711
FBgn0028398	97.1532	-0.436821	0.104508	-4.17977	2.91801e-05	0.00228674
FBgn0262604	39.2575	-0.637941	0.15263	-4.17966	2.91944e-05	0.00228674
FBgn0040496	93.5785	0.444845	0.106777	4.16612	3.09833e-05	0.00240104
FBgn0039628	226.042	0.472622	0.113419	4.16705	3.08563e-05	0.00240104
FBgn0259715	796.469	0.478518	0.115021	4.16027	3.1787e-05	0.00245029
FBgn0085211	75.2418	-0.445563	0.107159	-4.15795	3.21118e-05	0.0024623
FBgn0015575	1715.95	0.276396	0.066628	4.14835	3.34882e-05	0.00254109
FBgn0086704	81.3086	-0.368816	0.0889008	-4.14862	3.34479e-05	0.00254109
FBgn0035906	402.351	0.450275	0.108732	4.14116	3.45556e-05	0.0026085
FBgn0027655	529.056	0.26671	0.0644611	4.13753	3.51058e-05	0.00263637
FBgn0266321	6.07402	0.652407	0.157868	4.13262	3.58649e-05	0.00267956
FBgn0264553	39.6956	0.672959	0.163038	4.12761	3.6655e-05	0.00272463
FBgn0028534	978.555	0.589557	0.143188	4.11737	3.83214e-05	0.00283403
FBgn0027616	248.751	0.232312	0.0564688	4.11398	3.88889e-05	0.00286148
FBgn0033139	130.163	0.450454	0.109561	4.11146	3.93161e-05	0.00287838
FBgn0263410	41.731	-0.586908	0.142959	-4.10543	4.03556e-05	0.0029397
FBgn0037304	3.45682	-0.684991	0.167273	-4.09506	4.22064e-05	0.00305923
FBgn0027054	153.7	-0.342578	0.0837329	-4.09132	4.28919e-05	0.00309352
FBgn0002466	66.196	-0.486244	0.118976	-4.08691	4.37166e-05	0.00313747
FBgn0039807	72.8457	0.590976	0.145453	4.06302	4.84426e-05	0.00345961
FBgn0040028	65.5109	0.522416	0.128937	4.05172	5.08435e-05	0.00361336
FBgn0033978	1254.3	-0.677673	0.167344	-4.04959	5.13074e-05	0.00362863
FBgn0037537	297.246	0.501434	0.123906	4.04688	5.19049e-05	0.00365315
FBgn0031950	599.137	-0.296536	0.0734344	-4.03811	5.38836e-05	0.00377418
FBgn0266140	19.9997	0.682559	0.169112	4.03613	5.43395e-05	0.0037879
FBgn0265314	9.65779	0.677082	0.167852	4.03381	5.48808e-05	0.00380742
FBgn0004512	711.028	0.37646	0.0935748	4.02309	5.74391e-05	0.00395184
FBgn0030159	78.896	0.430506	0.107016	4.02282	5.7505e-05	0.00395184
FBgn0031426	56.679	-0.649854	0.16173	-4.01813	5.86608e-05	0.00399522
FBgn0022710	583.449	0.370114	0.092113	4.01804	5.86846e-05	0.00399522
FBgn0019886	1312.57	0.153193	0.0381488	4.01566	5.92794e-05	0.00401694
FBgn0265047	9.458	0.560482	0.139613	4.01455	5.95593e-05	0.00401722
FBgn0033523	111.895	-0.390098	0.0972828	-4.00994	6.07354e-05	0.00407767
FBgn0034971	800.305	-0.204138	0.0509607	-4.00579	6.18112e-05	0.00408077
FBgn0037963	268.444	0.343287	0.0857051	4.00544	6.1902e-05	0.00408077
FBgn0010039	158.506	0.673391	0.167991	4.0085	6.11064e-05	0.00408077
FBgn0038465	788.581	0.330561	0.0825163	4.00601	6.17522e-05	0.00408077
FBgn0036337	461.978	0.413473	0.103696	3.98735	6.68147e-05	0.00438479
FBgn0033579	24.2172	0.549822	0.138113	3.98097	6.86357e-05	0.0044841
FBgn0260484	171.51	-0.505484	0.127207	-3.9737	7.0765e-05	0.00460257
FBgn0033304	159.917	0.462472	0.116515	3.96921	7.21114e-05	0.00466929
FBgn0031910	120.441	0.573357	0.144541	3.96675	7.28583e-05	0.00469678
FBgn0035517	208.047	-0.352401	0.0888795	-3.96493	7.34176e-05	0.00471199
FBgn0024320	960.11	0.248754	0.0628805	3.95598	7.62228e-05	0.00487057
FBgn0001114	1689.62	0.436985	0.110663	3.94878	7.85506e-05	0.0049974
FBgn0050458	1.05255	-0.390866	0.0991104	-3.94375	8.02181e-05	0.0050813
FBgn0038386	58.0729	0.522864	0.13269	3.94049	8.13154e-05	0.0051285
FBgn0035383	288.693	0.309742	0.0788142	3.93003	8.49369e-05	0.00533382
FBgn0011802	147.743	0.639094	0.162754	3.92675	8.61005e-05	0.00538368
FBgn0041182	1563.37	0.356978	0.0910823	3.9193	8.88079e-05	0.00552924
FBgn0044810	55.4128	0.602167	0.153724	3.9172	8.95852e-05	0.00553037
FBgn0030317	482.019	0.284495	0.0726223	3.91746	8.94866e-05	0.00553037
FBgn0040074	833.078	0.517334	0.132307	3.9101	9.22574e-05	0.0056713
FBgn0086669	24.8406	0.663181	0.170096	3.89885	9.66489e-05	0.00591629
FBgn0033401	125.139	-0.3547	0.0910524	-3.89556	9.79715e-05	0.00595473
FBgn0001225	371.199	-0.41181	0.105743	-3.89443	9.84296e-05	0.00595473
FBgn0061469	597.815	-0.312569	0.0802642	-3.89425	9.8503e-05	0.00595473
FBgn0034692	4.60035	-0.660823	0.169939	-3.88859	0.00010083	0.00607023
FBgn0041246	14.772	0.649455	0.167327	3.88134	0.000103881	0.00622818
FBgn0261534	274.533	0.456498	0.117679	3.87917	0.000104814	0.00625817
FBgn0053087	1213.73	0.297223	0.0766397	3.87818	0.000105241	0.00625817
FBgn0033853	638.758	-0.391527	0.101114	-3.87214	0.000107883	0.0063892
FBgn0035149	56.4677	-0.476627	0.123143	-3.87051	0.000108609	0.0064062
FBgn0032213	631.681	0.285389	0.0738648	3.86366	0.0001117	0.00653556
FBgn0033698	434.882	0.235506	0.0609442	3.86429	0.000111411	0.00653556
FBgn0003076	2129.18	0.366377	0.0949285	3.85951	0.000113617	0.00662113
FBgn0025592	450.759	0.242248	0.0629711	3.84697	0.000119587	0.00694127
FBgn0010435	2190.3	0.168905	0.0439543	3.84275	0.000121665	0.00700608
FBgn0039085	176.787	-0.60564	0.157584	-3.84328	0.000121403	0.00700608
FBgn0264883	1.87967	0.530286	0.138102	3.83982	0.000123124	0.0070622
FBgn0010352	7902.3	-0.261503	0.068122	-3.83874	0.000123667	0.00706549
FBgn0031906	19.7437	-0.592416	0.154669	-3.83021	0.000128035	0.00728651
FBgn0039022	107.599	0.477543	0.124771	3.82735	0.000129531	0.00734294
FBgn0032405	60.4254	-0.436167	0.114131	-3.82162	0.000132576	0.00748646
FBgn0003277	510.949	0.189917	0.0497889	3.81445	0.000136485	0.00767741
FBgn0028872	159.813	0.401123	0.105545	3.80048	0.000144413	0.00809214
FBgn0262114	578.808	0.182188	0.047991	3.79628	0.000146881	0.00819889
FBgn0036427	2.25639	-0.588351	0.155095	-3.79349	0.000148545	0.0082601
FBtr0339505	7.83642	0.640614	0.169083	3.78876	0.000151402	0.00829967
FBgn0051810	43.2011	-0.621631	0.164082	-3.78854	0.000151535	0.00829967
FBgn0004428	139.598	0.618101	0.163118	3.7893	0.000151075	0.00829967
FBgn0266100	54.1441	-0.381536	0.10069	-3.7892	0.000151131	0.00829967
FBgn0031907	506.732	0.277934	0.0734139	3.78585	0.000153185	0.00832744
FBgn0031012	185.422	0.265082	0.0700075	3.78648	0.000152796	0.00832744
FBgn0039249	154.425	0.327741	0.0867265	3.77901	0.000157451	0.00852751
FBgn0038672	91.9536	0.42226	0.111824	3.77612	0.000159292	0.00859529
FBgn0013949	133.031	0.527821	0.140032	3.76928	0.000163716	0.00880139
FBgn0037070	500.629	0.230495	0.0612875	3.76089	0.000169313	0.00906884
FBgn0013771	302.164	0.395704	0.105323	3.75705	0.000171928	0.00914818
FBgn0052833	93.3085	0.423003	0.112594	3.75687	0.00017205	0.00914818
FBgn0264324	348.125	0.241153	0.0642377	3.75407	0.000173988	0.00921755
FBgn0262358	43.7459	-0.514447	0.137082	-3.75285	0.000174837	0.00922899
FBgn0031764	39.0688	-0.48423	0.12918	-3.74849	0.000177905	0.00935701
FBgn0031968	178.893	-0.427933	0.114246	-3.74573	0.000179873	0.00939539
FBgn0262566	113.302	0.50501	0.134858	3.74476	0.000180569	0.00939539
FBgn0027588	1210.92	0.236272	0.0630934	3.74479	0.000180545	0.00939539
FBgn0085345	20.4772	0.629227	0.168075	3.74373	0.000181311	0.0094004
FBgn0032666	663.021	0.215857	0.0577434	3.73822	0.00018533	0.00954092
FBgn0053556	671.587	0.366578	0.0980428	3.73896	0.000184783	0.00954092
FBgn0032074	277.725	0.305341	0.0817141	3.7367	0.000186451	0.0095648
FBgn0261573	303.894	-0.323213	0.0867916	-3.72401	0.000196085	0.0100237
FBgn0039801	708.009	0.360579	0.0969103	3.72075	0.000198632	0.0101184
FBgn0033919	1020.16	0.231395	0.0622579	3.71673	0.000201821	0.0102095
FBgn0052073	12.5025	-0.586798	0.157854	-3.71734	0.000201332	0.0102095
FBgn0034154	66.8279	-0.469095	0.126273	-3.71492	0.00020327	0.0102472
FBgn0037083	1.65571	-0.509839	0.137285	-3.71372	0.000204232	0.0102602
FBgn0036992	1042.07	0.430963	0.116077	3.71272	0.000205047	0.0102657
FBgn0266395	23.6376	-0.592397	0.159638	-3.71087	0.000206546	0.0103053
FBgn0032402	190.58	0.288241	0.0777805	3.70582	0.000210709	0.0104062
FBgn0265848	14.5144	0.619735	0.167214	3.70625	0.000210355	0.0104062
FBgn0265647	14.5144	0.619735	0.167214	3.70625	0.000210355	0.0104062
FBgn0260942	780.643	0.247498	0.0668707	3.70114	0.00021463	0.010564
FBgn0051102	136.229	0.388748	0.105093	3.69908	0.000216384	0.0105789
FBgn0000084	313.736	0.396091	0.107056	3.69986	0.000215716	0.0105789
FBgn0043783	2997.22	0.560072	0.151806	3.6894	0.00022478	0.0109526
FBgn0051769	488.233	0.278204	0.075568	3.68151	0.000231861	0.0112491
FBgn0003748	2103.06	0.234417	0.0636992	3.68006	0.000233181	0.0112491
FBgn0027657	748.522	0.45082	0.122483	3.68066	0.000232632	0.0112491
FBgn0032318	173.712	-0.423674	0.115265	-3.67566	0.000237239	0.0114071
FBgn0016970	35.3282	0.530348	0.14449	3.67048	0.000242094	0.0116022
FBgn0016650	80.6037	0.336532	0.0917863	3.66647	0.000245919	0.0117469
FBgn0039520	7.11137	-0.623838	0.17028	-3.66361	0.000248685	0.0118401
FBgn0028525	7.60836	-0.615293	0.168096	-3.66037	0.000251847	0.0119135
FBgn0266408	7.57346	-0.620055	0.169397	-3.66036	0.000251861	0.0119135
FBgn0012036	5776.5	-0.305663	0.0835414	-3.65883	0.000253371	0.0119461
FBgn0036240	77.6908	-0.439136	0.120109	-3.65614	0.000256046	0.0120333
FBgn0010043	27.853	0.618121	0.169184	3.65354	0.000258647	0.0121165
FBgn0031741	168.937	0.615843	0.168719	3.65012	0.000262119	0.0121346
FBgn0264373	19.9337	-0.620822	0.170026	-3.65135	0.000260869	0.0121346
FBgn0037485	60.5151	0.529525	0.14508	3.64988	0.000262364	0.0121346
FBgn0013812	182.497	-0.329626	0.0903063	-3.65009	0.000262146	0.0121346
FBgn0263767	483.129	-0.459264	0.125869	-3.64876	0.000263506	0.0121488
FBgn0052283	2.86246	-0.545552	0.149675	-3.64491	0.000267488	0.0122935
FBgn0020414	836.852	0.370337	0.101817	3.63726	0.000275549	0.0126241
FBgn0002543	103.819	0.360836	0.0993494	3.63199	0.000281248	0.0128194
FBgn0019643	831.753	0.295173	0.081277	3.63169	0.00028157	0.0128194
FBgn0031693	479.089	0.400719	0.110573	3.62401	0.00029007	0.0131652
FBgn0086447	21.4584	-0.468417	0.129491	-3.61738	0.000297605	0.0134597
FBtr0301969	3.16882	-0.588995	0.162855	-3.61668	0.000298406	0.0134597
FBgn0035949	3.14348	-0.543586	0.150866	-3.6031	0.000314449	0.0141395
FBgn0033644	84.1806	0.548906	0.152421	3.60125	0.000316694	0.0141967
FBgn0004387	417.434	0.182582	0.0507642	3.59667	0.000322316	0.0144044
FBgn0026141	342.592	0.2506	0.0697379	3.59345	0.000326324	0.0145305
FBgn0024196	191.558	0.235371	0.0655193	3.5924	0.000327652	0.0145305
FBgn0035985	251.845	-0.343068	0.0955084	-3.59202	0.00032813	0.0145305
FBgn0035076	282.04	0.379601	0.105791	3.58822	0.000332938	0.0146987
FBgn0003423	1474.35	-0.202923	0.0565878	-3.58598	0.000335809	0.0147807
FBgn0025571	307.199	-0.2084	0.0581382	-3.58457	0.000337639	0.0148165
FBtr0340134	880.083	0.478409	0.133682	3.57872	0.000345284	0.0151064
FBgn0265793	19.6719	0.52535	0.146854	3.57736	0.000347084	0.0151397
FBgn0036173	266.458	-0.226974	0.0634889	-3.57502	0.000350207	0.0152303
FBgn0034838	63.9539	0.550793	0.154299	3.56965	0.000357462	0.0154996
FBgn0037714	453.487	0.349291	0.0979148	3.5673	0.000360682	0.0155928
FBgn0022153	255.359	0.228203	0.064006	3.56533	0.000363397	0.0156637
FBgn0031373	71.4468	0.507159	0.142282	3.56446	0.00036461	0.0156696
FBgn0001108	506.173	0.191655	0.0537881	3.56314	0.000366444	0.0157021
FBgn0015039	711.022	0.512261	0.143848	3.56112	0.000369282	0.0157773
FBgn0263866	16.2167	-0.584729	0.164559	-3.55331	0.000380423	0.016168
FBgn0264962	782.966	-0.190903	0.0537372	-3.55252	0.000381561	0.016168
FBgn0015279	315.979	0.225004	0.0633389	3.55239	0.000381754	0.016168
FBgn0263337	26.9878	-0.471826	0.132943	-3.54909	0.000386558	0.016324
FBgn0033464	146.119	0.338092	0.095319	3.54695	0.000389722	0.01641
FBgn0031875	20.7721	-0.521373	0.147165	-3.54278	0.000395928	0.0165755
FBgn0019990	226.99	0.270189	0.0762578	3.5431	0.000395449	0.0165755
FBgn0261401	3.22132	0.570755	0.161147	3.54184	0.000397344	0.0165871
FBgn0001147	34.1768	-0.503066	0.142201	-3.53771	0.000403616	0.0168008
FBgn0000099	330.261	0.256707	0.0726122	3.53531	0.000407299	0.0169058
FBgn0037548	2071.94	-0.529235	0.149742	-3.53432	0.000408828	0.0169168
FBgn0039305	49.9522	0.413382	0.116985	3.53363	0.000409887	0.0169168
FBgn0264351	19.333	-0.521361	0.147812	-3.52718	0.000420009	0.0172847
FBgn0030309	233.622	0.234884	0.0666064	3.52645	0.000421172	0.0172847
FBgn0250835	287.004	0.316907	0.0899669	3.52249	0.000427519	0.01735
FBgn0034437	27.1111	-0.54368	0.154346	-3.52248	0.000427528	0.01735
FBgn0035039	125.218	0.457212	0.12976	3.52352	0.000425848	0.01735
FBgn0010222	193.384	-0.599007	0.169952	-3.52456	0.000424193	0.01735
FBgn0050052	122.234	0.542059	0.154228	3.51467	0.000440307	0.017819
FBgn0083046	36.1592	-0.570141	0.162315	-3.51255	0.000443826	0.0179116
FBgn0051716	1124.81	-0.191685	0.054586	-3.51162	0.000445388	0.017925
FBgn0032281	27.4737	-0.59286	0.168971	-3.50864	0.000450405	0.0180631
FBgn0000394	123.668	0.298791	0.0851715	3.50811	0.000451297	0.0180631
FBgn0086898	49.3687	0.480091	0.137082	3.5022	0.000461427	0.018283
FBgn0034383	55.6406	0.438167	0.12512	3.50198	0.000461812	0.018283
FBgn0259164	43.3984	0.528769	0.150905	3.50398	0.000458364	0.018283
FBgn0015576	540.169	0.324446	0.0926386	3.50227	0.000461304	0.018283
FBgn0039476	33.5366	0.588595	0.168175	3.49989	0.000465442	0.0183271
FBgn0030592	60.8863	0.541785	0.154793	3.50005	0.000465163	0.0183271
FBgn0033799	161.863	0.362585	0.10364	3.49852	0.000467853	0.0183724
FBgn0051636	31.4654	-0.510874	0.146849	-3.4789	0.000503484	0.0197185
FBgn0030505	703.694	-0.370193	0.10656	-3.47403	0.000512712	0.020026
FBgn0033571	62.1811	-0.327327	0.0942467	-3.47309	0.000514506	0.0200423
FBgn0001253	9.36478	0.581247	0.167566	3.46876	0.000522866	0.0203137
FBgn0265152	6.66903	0.589005	0.170207	3.46052	0.000539139	0.0207797
FBgn0265766	5.36608	0.587095	0.169637	3.46088	0.000538414	0.0207797
FBgn0086346	688.376	-0.224281	0.0647873	-3.46181	0.000536564	0.0207797
FBgn0035162	424.123	-0.284482	0.0822842	-3.4573	0.000545609	0.0209736
FBgn0034999	248.679	0.311552	0.0901807	3.45475	0.000550809	0.0210623
FBgn0086686	739.391	-0.380042	0.110006	-3.45475	0.000550806	0.0210623
FBgn0050288	4.02835	-0.573873	0.166156	-3.45383	0.000552688	0.0210788
FBgn0263333	16.0966	-0.569076	0.164833	-3.45244	0.000555542	0.0210802
FBgn0026415	2453.52	0.318769	0.0923324	3.4524	0.000555618	0.0210802
FBgn0032664	245.811	0.347889	0.100852	3.44948	0.000561658	0.0211989
FBgn0085521	21.4759	-0.520439	0.150864	-3.44972	0.000561174	0.0211989
FBgn0039378	59.2734	0.473659	0.137346	3.44866	0.000563374	0.0212088
FBgn0034440	12.3731	0.557863	0.161897	3.44579	0.000569397	0.0213803
FBgn0061198	96.767	0.338718	0.0985244	3.43791	0.000586226	0.0219556
FBgn0052675	425.215	-0.167577	0.0488016	-3.43385	0.000595074	0.0222298
FBgn0042206	49.8155	0.561256	0.163742	3.42768	0.000608754	0.0226827
FBgn0039872	360.065	0.499498	0.145764	3.42676	0.000610818	0.0227015
FBgn0038279	67.9326	0.394685	0.115415	3.4197	0.000626903	0.0232401
FBgn0036373	78.0603	-0.305214	0.0894059	-3.4138	0.000640633	0.0236888
FBgn0031360	318.761	0.380342	0.111527	3.41031	0.000648894	0.0237673
FBgn0035679	254.362	0.398596	0.116851	3.41116	0.00064688	0.0237673
FBgn0003249	272.089	0.24757	0.072598	3.41015	0.000649282	0.0237673
FBgn0000416	5941.89	0.13843	0.0405882	3.4106	0.000648197	0.0237673
FBgn0035726	626.947	0.290765	0.0853286	3.40759	0.000655398	0.0239311
FBgn0031568	41.2818	-0.408831	0.120198	-3.4013	0.000670652	0.0244268
FBgn0036829	155.873	-0.381742	0.112311	-3.39899	0.000676357	0.0245732
FBgn0051955	16.876	0.530435	0.156175	3.39642	0.000682738	0.0247168
FBgn0033501	4.95896	0.529394	0.155908	3.39555	0.0006849	0.0247168
FBgn0038115	312.101	0.492566	0.145071	3.39535	0.000685399	0.0247168
FBgn0053509	45.6306	0.571901	0.168493	3.39422	0.000688232	0.0247577
FBgn0034276	68.6331	0.530326	0.156392	3.391	0.000696374	0.0249889
FBgn0051690	53.5247	-0.383799	0.113245	-3.38912	0.000701181	0.0250995
FBgn0036410	2.30402	0.470801	0.139097	3.3847	0.000712574	0.0254448
FBgn0265680	2.15541	0.507688	0.150198	3.38012	0.000724534	0.0258086
FBgn0265684	13.6699	-0.555355	0.164444	-3.37717	0.000732362	0.0260239
FBgn0264943	16.1308	0.563954	0.167065	3.37566	0.000736397	0.0260641
FBgn0264894	1185.25	0.202448	0.0599905	3.37466	0.000739073	0.0260641
FBgn0000559	14984.6	0.150999	0.0447503	3.37426	0.000740132	0.0260641
FBgn0025391	105.557	0.550576	0.163178	3.37407	0.000740649	0.0260641
FBgn0039561	658.713	-0.194329	0.0576881	-3.36861	0.00075548	0.0265219
FBgn0054049	83.2688	-0.482063	0.14346	-3.36026	0.000778703	0.0272715
FBgn0263026	92.1804	-0.425838	0.126941	-3.35461	0.000794784	0.0277679
FBgn0263709	10.0031	-0.562132	0.16763	-3.35341	0.000798235	0.0278217
FBgn0040070	870.1	-0.196207	0.058565	-3.35025	0.000807393	0.0280738
FBgn0033631	359.122	-0.246491	0.0736404	-3.34722	0.000816251	0.0283142
FBgn0034468	277.128	0.535227	0.159955	3.3461	0.000819564	0.0283616
FBgn0010100	10254.5	-0.252066	0.0754261	-3.34189	0.000832111	0.0286596
FBgn0261289	10.3235	0.554704	0.165973	3.34214	0.00083136	0.0286596
FBgn0085246	6.24929	0.462186	0.138378	3.34003	0.000837685	0.0287836
FBgn0050281	44.3162	0.563672	0.168796	3.33937	0.000839683	0.0287843
FBgn0011274	542.461	0.198177	0.0593625	3.33842	0.000842554	0.028786
FBgn0020633	15.7672	0.543053	0.162686	3.33805	0.000843683	0.028786
FBgn0262144	35.5425	0.425316	0.127502	3.33576	0.000850679	0.0289569
FBgn0034140	339.594	0.455931	0.136754	3.33395	0.000856209	0.0290772
FBgn0038299	94.4464	0.546253	0.164013	3.33054	0.000866781	0.0293678
FBgn0010225	4282.27	0.304301	0.0914499	3.32751	0.000876249	0.0296196
FBgn0032135	302.271	-0.189521	0.0570102	-3.32434	0.000886279	0.0298203
FBgn0033310	87.1938	0.360764	0.108511	3.32467	0.000885246	0.0298203
FBgn0032889	1164.75	0.463186	0.139471	3.32103	0.000896865	0.030107
FBgn0033294	221.911	0.513608	0.155014	3.3133	0.000922029	0.0308097
FBgn0259227	486.857	0.196583	0.0593208	3.31389	0.000920083	0.0308097
FBgn0050197	483.964	0.28722	0.0867589	3.31056	0.000931095	0.0310415
FBgn0051866	14.3366	-0.550743	0.166541	-3.30695	0.000943191	0.0313155
FBgn0034443	219.878	0.383072	0.115847	3.3067	0.000944029	0.0313155
FBgn0034521	350.989	-0.25939	0.0784562	-3.30618	0.000945763	0.0313155
FBgn0261507	16.0073	-0.520186	0.157642	-3.29979	0.000967583	0.0319653
FBgn0264959	450.115	0.184095	0.0558261	3.29766	0.000974956	0.0320635
FBgn0030985	115.592	0.377581	0.114486	3.29806	0.000973541	0.0320635
FBgn0033408	9.86581	-0.520983	0.158125	-3.29475	0.000985096	0.0321431
FBgn0034936	310.96	-0.245467	0.0745097	-3.29443	0.0009862	0.0321431
FBgn0036975	316.757	-0.267265	0.0810915	-3.29585	0.000981252	0.0321431
FBgn0082960	14.3871	-0.559681	0.169837	-3.2954	0.000982805	0.0321431
FBgn0031440	82.1481	0.405228	0.12319	3.28946	0.00100381	0.032644
FBgn0264980	65.1639	0.342901	0.104462	3.28255	0.00102874	0.0333803
FBgn0051864	9.00321	-0.531451	0.162295	-3.2746	0.00105813	0.0342575
FBgn0033769	187.502	-0.280324	0.085816	-3.26657	0.00108859	0.0351555
FBgn0265590	104.561	-0.459494	0.140689	-3.26602	0.00109069	0.0351555
FBgn0027930	274.587	0.255135	0.0782213	3.26171	0.00110743	0.0356161
FBgn0033699	2086.31	0.201892	0.0619459	3.25917	0.00111738	0.035857
FBgn0052698	139.33	0.497226	0.152643	3.25746	0.00112415	0.0359951
FBgn0022359	107.943	0.533275	0.16381	3.25545	0.00113214	0.0361715
FBgn0263331	7.06942	0.515044	0.158253	3.25457	0.00113566	0.0362045
FBgn0051141	240.953	-0.227154	0.0698137	-3.25372	0.00113905	0.0362332
FBgn0052079	8.98411	-0.544892	0.167508	-3.25292	0.00114224	0.0362556
FBgn0025686	41.5533	0.460164	0.141601	3.24973	0.00115515	0.0365856
FBgn0029590	8.65327	-0.53576	0.165238	-3.24235	0.00118549	0.037465
FBgn0025693	238.808	0.368028	0.113557	3.2409	0.00119153	0.0375743
FBgn0039207	671.903	0.301919	0.0931885	3.23988	0.00119581	0.0376281
FBgn0036208	92.9699	0.377267	0.116578	3.23617	0.00121145	0.0380379
FBgn0000565	1119.99	-0.473071	0.146332	-3.23286	0.00122558	0.038399
FBgn0262877	13.4883	0.548147	0.169672	3.23063	0.00123517	0.0385524
FBgn0083141	188.636	0.453025	0.140234	3.23049	0.00123577	0.0385524
FBgn0011638	198.201	-0.249564	0.0773175	-3.22779	0.00124751	0.0388245
FBgn0264746	31.8537	-0.549562	0.170288	-3.22726	0.00124982	0.0388245
FBgn0051693	197.185	0.249192	0.0773144	3.2231	0.00126813	0.0393093
FBgn0028955	339.464	0.243226	0.0754814	3.22233	0.00127152	0.0393309
FBgn0053543	70.1329	-0.350104	0.108685	-3.22127	0.00127625	0.0393935
FBgn0036015	254.828	0.38881	0.120779	3.21919	0.00128552	0.0395957
FBgn0039682	3148.4	0.510837	0.158719	3.21849	0.00128865	0.0396084
FBgn0050151	170.269	0.393349	0.122286	3.21664	0.00129701	0.0397814
FBgn0032381	443.928	0.545265	0.169558	3.21581	0.00130078	0.0398133
FBgn0039774	226.036	0.342813	0.106632	3.21491	0.00130487	0.0398547
FBgn0031710	182.089	0.364555	0.113455	3.21321	0.00131259	0.0399773
FBgn0032820	586.367	0.341454	0.106278	3.21282	0.00131437	0.0399773
FBgn0261582	100.161	0.5395	0.167978	3.21173	0.00131938	0.0400458
FBgn0030377	41.8035	0.404641	0.126034	3.21056	0.00132477	0.0401259
FBgn0036778	1005.79	0.208573	0.0650624	3.20573	0.00134721	0.0407208
FBgn0013300	401.029	-0.327963	0.102418	-3.2022	0.00136381	0.0411372
FBgn0027259	17.436	0.535784	0.167613	3.19656	0.00139079	0.0418644
FBgn0011291	42.0482	-0.421989	0.132438	-3.18632	0.00144095	0.0430897
FBgn0083037	4.70166	-0.531228	0.166745	-3.18588	0.00144314	0.0430897
FBgn0028833	345.833	-0.264445	0.0829655	-3.18741	0.00143553	0.0430897
FBgn0030836	21.2504	-0.535088	0.167989	-3.18525	0.00144628	0.0430897
FBtr0307587	10.3716	-0.471167	0.14792	-3.18528	0.00144613	0.0430897
FBgn0264448	5.31206	-0.541002	0.169933	-3.18361	0.00145449	0.043246
FBgn0035146	267.65	0.318488	0.100225	3.17773	0.00148431	0.0440427
FBgn0050503	262.954	0.386041	0.121625	3.17404	0.00150335	0.0444267
FBgn0040513	262.954	0.386041	0.121625	3.17404	0.00150335	0.0444267
FBgn0032620	13.9663	-0.513396	0.161895	-3.17116	0.00151832	0.0447783
FBgn0063492	118.107	0.448622	0.141571	3.16889	0.0015302	0.0449866
FBgn0036597	24.9263	-0.535129	0.168883	-3.16864	0.00153156	0.0449866
FBgn0035619	403.367	-0.411775	0.129994	-3.16765	0.00153678	0.0450491
FBgn0086660	125.825	-0.53658	0.169647	-3.16291	0.001562	0.0456963
FBgn0038953	200.513	-0.284262	0.0899541	-3.16008	0.00157728	0.0460509
FBgn0263051	209.882	-0.211889	0.0671686	-3.15458	0.0016073	0.0467401
FBgn0263050	209.882	-0.211889	0.0671686	-3.15458	0.0016073	0.0467401
FBgn0037137	191.521	-0.267991	0.0850022	-3.15276	0.00161737	0.0469392
FBgn0010040	5.01397	0.440575	0.139786	3.15178	0.00162279	0.0470028
FBgn0038020	392.197	0.535739	0.170033	3.15079	0.0016283	0.0470689
FBgn0030684	26.9747	0.425582	0.135427	3.14252	0.00167499	0.0483226
FBgn0264349	81.9586	-0.353612	0.112556	-3.14166	0.00167991	0.0483687
FBgn0065053	2.96308	-0.520511	0.165728	-3.14076	0.00168512	0.0484098
FBgn0085466	1.59721	0.408132	0.129968	3.14026	0.00168798	0.0484098
FBgn0262481	47.7162	0.479798	0.152866	3.13868	0.0016971	0.0485252
FBgn0023550	213.015	0.37001	0.117897	3.13841	0.00169866	0.0485252
FBgn0028920	1436.9	0.41566	0.132654	3.13342	0.00172779	0.0492607
FBgn0034113	105.281	0.285897	0.0913161	3.13085	0.00174301	0.0495975
FBgn0033582	38.3718	0.463092	0.148003	3.12894	0.0017544	0.0498243
FBgn0264747	1.5767	-0.376849	0.120523	-3.12678	0.0017673	0.0499958
FBgn0265694	10.9622	0.531024	0.169803	3.12729	0.00176426	0.0499958

## Sheet: SignHeadGenes_N1S
gene	baseMean	log2FoldChange (SFS/NFS1)	lfcSE	stat	pvalue	padj
FBgn0051682	89.2129	-5.28662	0.145353	-36.371	1.22495e-289	1.46455e-285
FBgn0031148	180.915	-1.5995	0.0859864	-18.6018	3.10636e-77	1.85698e-73
FBgn0029795	23.3535	-3.07998	0.170749	-18.0381	9.79227e-73	3.90255e-69
FBgn0264979	62.0426	2.61463	0.148683	17.5853	3.19296e-69	9.54376e-66
FBtr0334014	37.2802	-2.99952	0.172011	-17.438	4.24758e-68	1.01568e-64
FBtr0070923	31.8372	-2.93323	0.171957	-17.0579	3.05221e-65	6.08204e-62
FBgn0003655	15.7425	-2.67407	0.171873	-15.5584	1.39641e-54	2.38507e-51
FBgn0032286	229.441	1.4837	0.130062	11.4076	3.83237e-30	5.72747e-27
FBgn0085217	8.84248	-1.91062	0.168952	-11.3086	1.18933e-29	1.57995e-26
FBgn0266027	4.96109	-1.86711	0.171559	-10.8832	1.38672e-27	1.65796e-24
FBgn0032117	46.5717	-1.41203	0.132678	-10.6426	1.88869e-26	2.05283e-23
FBgn0263660	236.081	-1.37824	0.134546	-10.2436	1.26404e-24	1.2594e-21
FBgn0027515	213.487	0.830517	0.0815672	10.182	2.38593e-24	2.19432e-21
FBgn0030615	64.3731	-1.27815	0.15864	-8.0569	7.82558e-16	6.68304e-13
FBgn0021825	187.317	-0.847907	0.106715	-7.94556	1.93319e-15	1.54088e-12
FBgn0051370	42.3781	1.22299	0.161105	7.59122	3.16896e-14	2.368e-11
FBgn0031688	19.0919	1.29053	0.170789	7.55629	4.14744e-14	2.91687e-11
FBtr0339505	20.1438	1.24015	0.165018	7.51522	5.68144e-14	3.77374e-11
FBgn0031782	25.4286	-0.945574	0.127199	-7.43381	1.05517e-13	6.63978e-11
FBgn0029943	106.628	-0.668885	0.0902521	-7.41129	1.25076e-13	7.47707e-11
FBgn0265068	59.805	1.00742	0.136373	7.38722	1.49934e-13	8.53626e-11
FBgn0031781	113.028	-0.655193	0.0922697	-7.10085	1.23992e-12	6.73839e-10
FBgn0036427	4.98402	-1.19718	0.168977	-7.08486	1.39181e-12	7.23499e-10
FBgn0033326	2.31133	-1.04529	0.149695	-6.98282	2.89304e-12	1.44122e-09
FBgn0053543	294.485	-0.448934	0.064643	-6.94482	3.78955e-12	1.81232e-09
FBgn0026376	462.107	-0.431597	0.0622688	-6.93118	4.17334e-12	1.9191e-09
FBgn0050345	253.99	0.831191	0.121125	6.86228	6.77703e-12	3.00097e-09
FBgn0051679	72.9053	-0.896357	0.130942	-6.84547	7.62264e-12	3.25487e-09
FBgn0039024	715.986	0.533586	0.080098	6.66166	2.70752e-11	1.11624e-08
FBgn0034117	420.196	0.801123	0.120545	6.64582	3.01533e-11	1.20171e-08
FBgn0263584	109.129	-1.13308	0.172379	-6.5732	4.92457e-11	1.89929e-08
FBgn0037133	3.83249	-1.04674	0.161916	-6.46467	1.01522e-10	3.79313e-08
FBgn0035154	4.71397	-1.01514	0.157256	-6.45529	1.0801e-10	3.91323e-08
FBgn0029843	175.427	0.49029	0.0769679	6.37006	1.88954e-10	6.64451e-08
FBgn0004629	1533.61	0.712983	0.114127	6.24725	4.17737e-10	1.4134e-07
FBgn0039187	665.935	-0.243323	0.0389669	-6.24435	4.25579e-10	1.4134e-07
FBgn0263042	3.11705	-0.931151	0.149528	-6.22726	4.74667e-10	1.53382e-07
FBgn0037144	33.8119	-1.06957	0.17188	-6.22279	4.88404e-10	1.53667e-07
FBgn0264746	31.3226	-1.06941	0.172572	-6.19688	5.75944e-10	1.76564e-07
FBgn0259950	1.3826	-0.869911	0.142036	-6.12456	9.0933e-10	2.71799e-07
FBgn0027843	423.089	0.573696	0.093838	6.11368	9.73584e-10	2.83907e-07
FBgn0038236	2619.03	0.798893	0.131065	6.09542	1.09152e-09	3.10719e-07
FBgn0040900	11.9028	-1.04663	0.17231	-6.07413	1.24663e-09	3.46622e-07
FBgn0030159	182.286	0.688174	0.114833	5.99282	2.06232e-09	5.60388e-07
FBgn0039463	43.5835	-0.720396	0.121889	-5.91027	3.41554e-09	9.07472e-07
FBgn0035161	12.9234	-0.928041	0.158362	-5.86023	4.62217e-09	1.20136e-06
FBgn0027655	834.736	0.212897	0.0363776	5.85241	4.84501e-09	1.23249e-06
FBgn0052483	5.83988	-0.905223	0.15488	-5.84466	5.07607e-09	1.26436e-06
FBgn0032752	163.809	0.477472	0.0819618	5.82555	5.69261e-09	1.389e-06
FBgn0031538	513.551	0.560831	0.0985917	5.68842	1.2822e-08	3.06601e-06
FBgn0035948	93.5114	-0.932909	0.165952	-5.62154	1.8926e-08	4.43685e-06
FBgn0037537	342.151	0.765168	0.13629	5.61428	1.97383e-08	4.53829e-06
FBgn0053080	326.638	0.664615	0.11978	5.54864	2.87906e-08	6.49472e-06
FBgn0052463	63.2271	-0.645411	0.116634	-5.53364	3.13648e-08	6.8948e-06
FBgn0033463	751.103	-0.261135	0.0472072	-5.53168	3.17175e-08	6.8948e-06
FBgn0051973	523.918	0.65697	0.118967	5.52227	3.34643e-08	7.14462e-06
FBgn0263258	395.278	0.344186	0.0624224	5.51383	3.51115e-08	7.3648e-06
FBgn0052523	78.8601	0.915214	0.166724	5.48938	4.03346e-08	8.31448e-06
FBgn0031952	619.229	-0.247852	0.0454728	-5.45055	5.02134e-08	9.68309e-06
FBgn0000180	38.1955	0.844123	0.154831	5.45189	4.98377e-08	9.68309e-06
FBgn0052372	1179.59	0.269737	0.0494083	5.45935	4.77869e-08	9.68309e-06
FBgn0015269	1820.48	-0.32008	0.058674	-5.45522	4.89132e-08	9.68309e-06
FBgn0035157	38.4597	-0.778749	0.144013	-5.40749	6.39131e-08	1.21293e-05
FBgn0061469	270.01	-0.442328	0.0822971	-5.37477	7.66808e-08	1.43249e-05
FBgn0039114	930.682	0.731732	0.137403	5.32546	1.00698e-07	1.85223e-05
FBgn0053556	636.947	0.326453	0.0622118	5.24745	1.5422e-07	2.79373e-05
FBgn0011760	2545.92	0.386285	0.0742094	5.20534	1.93641e-07	3.45547e-05
FBgn0037935	230.02	0.565548	0.108843	5.19599	2.03632e-07	3.58032e-05
FBgn0029828	465.436	0.596831	0.115572	5.16414	2.41547e-07	4.18541e-05
FBgn0035949	5.47005	-0.789599	0.153113	-5.15698	2.50963e-07	4.28645e-05
FBgn0031360	172.333	0.633832	0.12334	5.1389	2.76354e-07	4.56397e-05
FBgn0263342	1.88141	-0.73501	0.142982	-5.14057	2.73906e-07	4.56397e-05
FBgn0035382	18.921	0.861495	0.167693	5.13733	2.78663e-07	4.56397e-05
FBgn0015714	970.009	-0.856099	0.1674	-5.11409	3.15251e-07	5.06087e-05
FBgn0015577	541.379	0.324352	0.0634396	5.11277	3.17468e-07	5.06087e-05
FBgn0063923	63.17	0.84366	0.165403	5.10064	3.38509e-07	5.32528e-05
FBgn0051809	28.7639	-0.879556	0.172577	-5.09662	3.4578e-07	5.35215e-05
FBgn0052529	1408.09	-0.196995	0.0386661	-5.09477	3.4917e-07	5.35215e-05
FBgn0032010	783.298	0.345885	0.0681142	5.07801	3.8141e-07	5.77233e-05
FBgn0022710	834.425	0.421283	0.0834116	5.05066	4.40297e-07	6.58023e-05
FBgn0011909	1.18563	-0.591225	0.117255	-5.04221	4.60175e-07	6.79241e-05
FBgn0032642	81.3475	0.538373	0.107164	5.02384	5.06489e-07	7.38486e-05
FBgn0016013	147.756	0.627388	0.125124	5.01413	5.32737e-07	7.67398e-05
FBgn0005664	456.216	-0.850809	0.169827	-5.00985	5.44738e-07	7.75344e-05
FBgn0035151	12.8945	-0.854002	0.170908	-4.99686	5.82707e-07	8.19629e-05
FBgn0040965	10.4668	0.832667	0.167061	4.98423	6.22105e-07	8.5493e-05
FBgn0039628	210.465	0.576454	0.115655	4.98426	6.21993e-07	8.5493e-05
FBgn0051716	1285.95	-0.237396	0.0477821	-4.9683	6.75415e-07	9.17643e-05
FBgn0032845	84.2138	0.757154	0.153177	4.94299	7.69346e-07	0.000103352
FBgn0010497	30.4822	0.673627	0.136907	4.92031	8.64082e-07	0.000114788
FBgn0001089	123.035	-0.688508	0.140092	-4.91469	8.8923e-07	0.000116831
FBgn0264747	2.43484	-0.67224	0.137056	-4.90486	9.34961e-07	0.000121504
FBgn0039022	131.43	0.577887	0.118333	4.88355	1.04191e-06	0.000133948
FBgn0031661	51.7103	-0.520271	0.106666	-4.87759	1.0739e-06	0.000136591
FBgn0001208	2021.24	0.493251	0.102456	4.81426	1.47745e-06	0.000185941
FBgn0033782	89.8521	0.711467	0.148318	4.7969	1.6114e-06	0.000200686
FBgn0051199	149.357	0.512303	0.107463	4.76726	1.86746e-06	0.000230178
FBgn0051300	86.0548	0.804271	0.168977	4.75964	1.93936e-06	0.000236601
FBgn0001942	4081.96	0.189747	0.0402486	4.71438	2.42451e-06	0.000292803
FBgn0020272	15.1216	-0.786201	0.167098	-4.70503	2.53822e-06	0.00030347
FBgn0261975	108.771	-0.46236	0.0984148	-4.69808	2.62624e-06	0.000310884
FBgn0031950	292.028	-0.384075	0.0820632	-4.68024	2.86546e-06	0.000332616
FBgn0040260	185.368	0.67404	0.143997	4.68093	2.85573e-06	0.000332616
FBgn0034293	29.7788	0.63878	0.136675	4.67372	2.95792e-06	0.000340047
FBgn0032358	161.44	0.502878	0.107959	4.65806	3.19209e-06	0.000363472
FBgn0052260	6.98638	0.800992	0.172526	4.64274	3.43816e-06	0.000387798
FBgn0015576	831.976	0.382524	0.0824394	4.64006	3.48316e-06	0.000389203
FBgn0035112	43.7565	0.685901	0.148432	4.62098	3.81935e-06	0.000422039
FBgn0003870	589.179	0.196126	0.0424566	4.61945	3.84763e-06	0.000422039
FBgn0038179	67.7227	0.671346	0.145701	4.60771	4.07126e-06	0.000442509
FBgn0038147	349.658	0.687075	0.149488	4.59618	4.303e-06	0.000459346
FBgn0039084	152.955	0.574243	0.124895	4.59781	4.26962e-06	0.000459346
FBgn0265254	6.32323	-0.783682	0.170603	-4.5936	4.35674e-06	0.000460967
FBgn0032160	130.836	0.499894	0.108884	4.59109	4.40938e-06	0.000461371
FBgn0051674	17.7457	0.79054	0.17224	4.58975	4.43774e-06	0.000461371
FBgn0031489	98.012	0.583918	0.127608	4.57587	4.74253e-06	0.000488808
FBgn0029589	0.734032	-0.505939	0.110839	-4.56463	5.00368e-06	0.000511316
FBgn0038654	57.8158	0.684519	0.150133	4.55941	5.12965e-06	0.000519747
FBgn0035026	225.954	-0.305142	0.0671218	-4.5461	5.465e-06	0.000544496
FBgn0086558	1639.9	0.490601	0.107897	4.54692	5.44376e-06	0.000544496
FBgn0031741	22.3679	0.754621	0.166065	4.54414	5.51607e-06	0.000545043
FBgn0022768	491.435	-0.273303	0.0601996	-4.53996	5.62654e-06	0.000551401
FBgn0051313	647.678	0.581979	0.128927	4.51402	6.36089e-06	0.000618142
FBgn0025456	189.095	0.547887	0.121465	4.51066	6.46267e-06	0.000618142
FBgn0039856	122.704	0.510453	0.113144	4.51152	6.43656e-06	0.000618142
FBgn0051810	5.73262	-0.764303	0.169696	-4.50395	6.67018e-06	0.000632926
FBgn0083046	37.5767	-0.647326	0.143869	-4.49942	6.81393e-06	0.000641475
FBgn0033876	1039.42	-0.166742	0.0371101	-4.49317	7.01704e-06	0.000655435
FBgn0050008	4.73807	-0.63613	0.141725	-4.48848	7.17338e-06	0.000664845
FBgn0039417	31.7034	-0.613889	0.137277	-4.47191	7.75229e-06	0.000712973
FBgn0035162	415.97	-0.241933	0.0543189	-4.45394	8.43085e-06	0.00076946
FBgn0028572	610.079	-0.205449	0.0462346	-4.44361	8.84602e-06	0.000790544
FBgn0024293	1036.63	0.458653	0.103164	4.44587	8.75379e-06	0.000790544
FBgn0035921	59.8214	-0.702426	0.158088	-4.44327	8.86023e-06	0.000790544
FBgn0038720	182.911	0.45764	0.103073	4.43997	8.99726e-06	0.000796824
FBgn0086686	1228.57	-0.3205	0.0722437	-4.43637	9.14894e-06	0.0008043
FBgn0263445	13.4148	-0.709334	0.160208	-4.42758	9.5297e-06	0.000831657
FBgn0013771	193.374	0.4387	0.099239	4.42064	9.84095e-06	0.000852597
FBgn0051866	14.1456	-0.69665	0.157743	-4.41636	1.00375e-05	0.000854617
FBgn0263336	56.3336	0.70289	0.159188	4.41548	1.00787e-05	0.000854617
FBgn0037003	40.5793	-0.624228	0.141315	-4.41728	9.99485e-06	0.000854617
FBgn0000382	2470.02	0.197096	0.0447221	4.40713	1.0475e-05	0.000881962
FBgn0037004	28.45	-0.70634	0.160407	-4.40341	1.06562e-05	0.000890947
FBgn0033304	132.474	0.638683	0.146212	4.36819	1.25281e-05	0.00104018
FBgn0053126	163.299	-0.429204	0.0984499	-4.35962	1.30291e-05	0.00107432
FBgn0013773	110.073	-0.66849	0.153688	-4.34967	1.36342e-05	0.00111651
FBgn0051864	14.59	-0.635443	0.146279	-4.34404	1.39888e-05	0.00113776
FBgn0036880	55.7976	0.748957	0.172485	4.34215	1.41098e-05	0.00113985
FBgn0002121	480.601	0.366767	0.084564	4.33715	1.4434e-05	0.00115821
FBgn0002709	34.8393	0.516794	0.120746	4.28002	1.86879e-05	0.00148492
FBgn0028581	33.8293	0.525779	0.122867	4.27923	1.87539e-05	0.00148492
FBgn0029830	40.463	0.577201	0.135145	4.27098	1.94619e-05	0.00153083
FBgn0002174	117.625	-0.327216	0.0766568	-4.26858	1.96721e-05	0.00153725
FBgn0031937	269.349	0.57074	0.133813	4.26519	1.99728e-05	0.00155062
FBgn0029093	1395.16	0.331112	0.0778129	4.25524	2.08827e-05	0.0016108
FBgn0003748	1870.16	0.431808	0.101598	4.25017	2.13609e-05	0.0016267
FBgn0030608	1593.88	0.337613	0.0794285	4.25052	2.13271e-05	0.0016267
FBgn0033979	7.94907	-0.672406	0.158356	-4.24617	2.17456e-05	0.00163516
FBgn0086669	20.6055	0.658779	0.1551	4.24745	2.16214e-05	0.00163516
FBgn0032382	616.74	0.543591	0.128496	4.2304	2.33274e-05	0.00174314
FBgn0033697	16.6643	0.693517	0.164216	4.22319	2.40865e-05	0.00177764
FBgn0034237	1065.06	0.199784	0.0472954	4.22418	2.39814e-05	0.00177764
FBgn0261534	65.1077	0.542337	0.128718	4.21336	2.516e-05	0.00184548
FBgn0010019	71.1173	-0.605309	0.143731	-4.2114	2.53796e-05	0.00184609
FBgn0029986	13.9091	0.693872	0.164794	4.21053	2.54772e-05	0.00184609
FBgn0015546	111.944	0.394993	0.0943751	4.18535	2.84721e-05	0.00201428
FBgn0265448	1.42462	-0.586397	0.140042	-4.1873	2.82296e-05	0.00201428
FBgn0038020	184.753	0.595782	0.142335	4.18577	2.84199e-05	0.00201428
FBgn0038279	192.534	0.342434	0.0817979	4.18635	2.83477e-05	0.00201428
FBgn0011638	138.808	-0.291646	0.0697397	-4.18192	2.89058e-05	0.00203293
FBgn0031558	116.715	0.703311	0.168332	4.17812	2.93935e-05	0.00205514
FBgn0030026	57.9159	-0.479334	0.114904	-4.1716	3.02467e-05	0.0021025
FBgn0032262	29.2433	0.601906	0.144835	4.1558	3.24154e-05	0.00224023
FBgn0052687	363.688	0.309722	0.0747249	4.14484	3.40057e-05	0.00233601
FBgn0031126	94.8412	0.485424	0.117151	4.14358	3.41921e-05	0.00233601
FBgn0011802	68.1196	0.420758	0.102211	4.11656	3.84574e-05	0.00261248
FBgn0038651	621.444	0.259541	0.0631127	4.11234	3.91663e-05	0.00264561
FBgn0086698	120.389	0.501959	0.122369	4.10201	4.09579e-05	0.00273571
FBgn0050007	228.076	-0.353335	0.0861103	-4.10329	4.07325e-05	0.00273571
FBgn0052512	149.273	0.530931	0.129485	4.10033	4.12568e-05	0.00274037
FBgn0261579	0.73092	-0.455752	0.111238	-4.09708	4.18403e-05	0.00276377
FBgn0264962	1152.21	-0.236397	0.0577481	-4.0936	4.24731e-05	0.00279016
FBgn0260754	0.715317	-0.444404	0.108816	-4.08401	4.42652e-05	0.00289199
FBgn0033377	216.164	-0.33291	0.0816429	-4.07764	4.54954e-05	0.00295621
FBgn0083049	72.8348	-0.565728	0.138969	-4.07089	4.68329e-05	0.00302667
FBgn0030555	449.863	-0.257509	0.0636358	-4.0466	5.19671e-05	0.00334042
FBgn0031645	1291.23	0.488261	0.121075	4.03272	5.51341e-05	0.00352504
FBgn0032973	27.6469	0.658948	0.163496	4.03036	5.56922e-05	0.00354179
FBgn0038002	15.6757	0.68764	0.170689	4.02863	5.61037e-05	0.00354908
FBgn0033978	891.161	-0.693892	0.172459	-4.02351	5.73372e-05	0.00360802
FBgn0004893	97.9667	0.360891	0.089936	4.01275	6.00151e-05	0.00371059
FBgn0028563	66.2618	-0.552459	0.137589	-4.0153	5.93713e-05	0.00371059
FBgn0265706	1.20623	-0.430826	0.107407	-4.01116	6.04201e-05	0.00371059
FBgn0002778	164.779	-0.311339	0.0776045	-4.01186	6.02416e-05	0.00371059
FBgn0040252	2.56801	-0.529855	0.132108	-4.01078	6.0519e-05	0.00371059
FBgn0038113	29.4311	0.539786	0.134998	3.99848	6.375e-05	0.00388875
FBgn0005278	2885.94	-0.48618	0.121708	-3.99465	6.47892e-05	0.00393208
FBgn0034733	215.649	0.559824	0.140768	3.97693	6.98122e-05	0.00421553
FBgn0040251	7.69892	0.667072	0.168023	3.97012	7.18355e-05	0.0043159
FBgn0037387	741.693	0.495762	0.124947	3.96778	7.25456e-05	0.00433678
FBgn0040321	348.297	0.446791	0.112692	3.96472	7.34823e-05	0.00437092
FBgn0031568	114.172	-0.358685	0.0905208	-3.96246	7.41824e-05	0.00439072
FBgn0053137	6.7108	-0.68112	0.172118	-3.95727	7.58107e-05	0.00446499
FBgn0039023	147.538	0.441238	0.111592	3.95403	7.68449e-05	0.00450372
FBgn0085427	449.064	0.255702	0.0647048	3.95182	7.75578e-05	0.00452332
FBgn0043783	1706.12	0.665526	0.168469	3.95042	7.8013e-05	0.00452778
FBgn0039594	1092.81	-0.267267	0.0677251	-3.94635	7.9353e-05	0.0045833
FBgn0037191	8.81886	-0.648074	0.16473	-3.93416	8.34872e-05	0.00479891
FBgn0037483	14.3178	-0.675963	0.172554	-3.9174	8.95088e-05	0.00512042
FBgn0028955	343.511	0.358772	0.0916161	3.91604	9.00163e-05	0.00512493
FBgn0031065	307.336	-0.219512	0.0560806	-3.91422	9.06964e-05	0.00513918
FBgn0015034	42.9592	0.566983	0.145226	3.90414	9.45607e-05	0.00522091
FBgn0034494	297.929	0.327749	0.0838995	3.90644	9.3665e-05	0.00522091
FBgn0037801	279.363	-0.658851	0.168581	-3.90822	9.29789e-05	0.00522091
FBgn0037936	2173.93	-0.65336	0.167309	-3.9051	9.41858e-05	0.00522091
FBgn0051344	167.218	-0.464435	0.118975	-3.90363	9.4759e-05	0.00522091
FBgn0027259	24.3306	0.633739	0.162316	3.90436	9.44734e-05	0.00522091
FBgn0014020	1161.97	0.206937	0.053115	3.89603	9.77835e-05	0.00536284
FBgn0086909	350.143	0.237401	0.0610761	3.88698	0.000101501	0.0055161
FBgn0033821	336.032	0.571256	0.146966	3.887	0.000101491	0.0055161
FBgn0000547	1061.35	0.136143	0.0350711	3.8819	0.000103644	0.00560708
FBgn0036222	14.5032	0.669334	0.172557	3.87891	0.000104926	0.00565086
FBgn0040091	45.4734	-0.578485	0.149324	-3.87402	0.000107054	0.00573962
FBgn0013763	2322.92	0.460301	0.119148	3.86328	0.000111876	0.00597138
FBgn0011232	175.754	-0.300327	0.0778538	-3.85758	0.000114515	0.00607324
FBgn0028490	1615.15	0.374607	0.0971513	3.85591	0.000115298	0.00607324
FBgn0025574	553.887	0.225852	0.0585732	3.85589	0.000115308	0.00607324
FBgn0264494	781.356	0.475987	0.123505	3.854	0.000116203	0.00609353
FBgn0031449	1062.65	0.367207	0.0954023	3.84903	0.000118584	0.00619123
FBgn0261805	11.4762	0.612773	0.15929	3.8469	0.000119621	0.00619588
FBgn0033359	17.9498	0.655267	0.170378	3.84597	0.000120076	0.00619588
FBgn0039073	123.594	0.658923	0.171342	3.84566	0.000120228	0.00619588
FBgn0031717	117.389	0.34629	0.0901159	3.84272	0.000121677	0.00621698
FBgn0030672	664.376	0.154343	0.0401566	3.84353	0.000121276	0.00621698
FBgn0033667	8.7772	-0.622543	0.162977	-3.81982	0.00013355	0.00677158
FBgn0261461	482.736	0.278146	0.0728206	3.81961	0.000133664	0.00677158
FBgn0000099	589.941	0.253566	0.0664071	3.81835	0.000134347	0.00677742
FBgn0035186	57.5654	0.523346	0.137211	3.81418	0.000136638	0.00686404
FBgn0031390	494.117	-0.17087	0.0449737	-3.79935	0.000145079	0.00725759
FBgn0033775	103.114	0.528142	0.139338	3.79037	0.000150422	0.0074661
FBgn0036640	9.03323	-0.648817	0.171211	-3.78958	0.000150905	0.0074661
FBgn0040375	98.953	-0.273466	0.0721693	-3.78922	0.00015112	0.0074661
FBgn0035344	242.104	0.434315	0.114813	3.7828	0.000155073	0.00760597
FBgn0027341	348.625	0.291161	0.0769745	3.78256	0.000155224	0.00760597
FBgn0038311	14.5626	-0.643772	0.170406	-3.77786	0.000158179	0.00771912
FBgn0033212	612.347	-0.215058	0.0569567	-3.77581	0.000159486	0.0077199
FBgn0035906	206.845	0.404479	0.107096	3.77679	0.000158863	0.0077199
FBgn0019936	1215.34	0.302677	0.0802503	3.77167	0.000162161	0.00781774
FBgn0029662	3.29427	-0.628216	0.166855	-3.76503	0.000166528	0.00799603
FBgn0038964	65.1459	-0.344199	0.0914857	-3.76233	0.000168339	0.00805066
FBgn0039131	36.8394	0.589804	0.157075	3.75493	0.000173393	0.00825929
FBgn0000163	1242.94	0.590136	0.157264	3.75252	0.000175064	0.00830583
FBgn0032055	5.09848	-0.426821	0.113784	-3.75116	0.000176015	0.00831793
FBgn0031832	21.3208	0.509112	0.136258	3.73637	0.000186695	0.00878791
FBgn0035132	162.524	0.375749	0.100707	3.73109	0.000190652	0.00893895
FBgn0000556	15531.5	0.266339	0.071473	3.72643	0.000194214	0.00903509
FBgn0029935	208.634	0.311777	0.0836558	3.72691	0.000193842	0.00903509
FBgn0031636	304.937	-0.234748	0.0630455	-3.72348	0.000196497	0.00909209
FBgn0014026	2432.96	0.237447	0.0637803	3.72288	0.00019696	0.00909209
FBgn0034967	1609.04	0.245347	0.0660296	3.71571	0.000202636	0.00931815
FBgn0030484	180.576	0.461593	0.124372	3.71138	0.000206128	0.00944242
FBgn0037215	409.918	0.29673	0.0800106	3.70863	0.000208381	0.00947301
FBgn0083048	69.7429	-0.525347	0.141637	-3.70912	0.000207984	0.00947301
FBgn0000559	12503.3	0.196827	0.0531191	3.70538	0.000211074	0.0095591
FBgn0039481	20.475	-0.621016	0.167789	-3.70116	0.000214614	0.00968273
FBgn0039255	10.5436	-0.61652	0.166995	-3.69186	0.000222624	0.0100063
FBgn0052816	34.3747	-0.484843	0.131624	-3.68353	0.000230022	0.0102617
FBgn0085354	76.0033	0.481719	0.130775	3.68356	0.000230003	0.0102617
FBgn0032405	76.0358	-0.423877	0.115227	-3.67863	0.00023449	0.0103186
FBgn0033902	688.792	0.163593	0.0444411	3.68112	0.000232214	0.0103186
FBgn0035436	354.164	0.366029	0.0995018	3.67861	0.000234507	0.0103186
FBgn0053178	103.582	0.403723	0.109756	3.67835	0.000234749	0.0103186
FBgn0259933	353.635	0.365335	0.0994821	3.67237	0.000240316	0.0105246
FBgn0038017	24.7054	0.624041	0.169973	3.67142	0.000241209	0.0105252
FBgn0032075	86.071	0.508964	0.138686	3.6699	0.000242647	0.0105494
FBgn0036999	117.061	-0.390677	0.106502	-3.66825	0.000244214	0.0105791
FBgn0033900	53.3274	0.407752	0.111426	3.65941	0.000252799	0.0108954
FBgn0030077	25.7441	0.482216	0.131794	3.65886	0.000253338	0.0108954
FBgn0033728	539.174	-0.528641	0.144694	-3.6535	0.00025869	0.0110857
FBgn0035158	108.583	-0.492924	0.134989	-3.65159	0.000260617	0.0111283
FBgn0263441	1.88751	-0.559917	0.153563	-3.64616	0.000266188	0.011293
FBgn0000562	479.108	0.237798	0.0652218	3.64599	0.000266363	0.011293
FBgn0036975	529.273	-0.309414	0.0849793	-3.64105	0.000271532	0.0114715
FBgn0036337	484.59	0.485204	0.133359	3.63833	0.000274407	0.0115522
FBgn0000241	184.972	0.522608	0.143837	3.63334	0.000279777	0.0117369
FBgn0031973	93.3671	0.335954	0.0925347	3.63057	0.000282795	0.011822
FBgn0032864	406.655	0.413427	0.114021	3.62588	0.000287981	0.0119552
FBgn0264386	4475.17	-0.238963	0.0658914	-3.62662	0.000287158	0.0119552
FBgn0043535	129.46	0.598154	0.165472	3.61483	0.000300544	0.0124336
FBgn0028697	2516.81	0.194337	0.0537834	3.61332	0.000302296	0.0124629
FBgn0082958	23.5828	-0.485099	0.134473	-3.60741	0.000309266	0.0127065
FBgn0083121	579.297	0.241838	0.0673192	3.59241	0.000327637	0.0134151
FBgn0015035	255.321	0.605026	0.168488	3.59091	0.000329526	0.0134465
FBgn0005636	114.136	-0.275977	0.0771299	-3.57808	0.000346127	0.0140758
FBgn0085244	14.7167	0.592532	0.165827	3.57319	0.000352659	0.0142928
FBgn0259715	825.585	0.518778	0.145606	3.56289	0.000366793	0.0148155
FBgn0034070	907.168	-0.164179	0.0461631	-3.55651	0.000375817	0.0151288
FBgn0010786	384.061	-0.269405	0.0758254	-3.55296	0.000380926	0.0152319
FBgn0020910	3333.18	0.238918	0.067237	3.55338	0.000380317	0.0152319
FBgn0034276	140.2	0.5998	0.16888	3.55162	0.000382863	0.0152375
FBgn0015799	196.444	-0.187407	0.0527743	-3.55111	0.000383615	0.0152375
FBgn0031818	133.842	-0.289969	0.0817669	-3.54629	0.000390702	0.0154677
FBgn0041182	2536.06	0.368654	0.104141	3.53996	0.000400182	0.0157907
FBgn0030157	668.194	0.448624	0.126949	3.53389	0.000409486	0.0161046
FBgn0039161	67.4398	-0.474063	0.13478	-3.5173	0.000435964	0.0170898
FBgn0028480	1325.22	0.246522	0.0701387	3.51478	0.000440121	0.0171964
FBgn0003731	1019.01	0.259149	0.0738657	3.50838	0.000450846	0.017558
FBgn0029176	1789.16	0.265366	0.0756908	3.50593	0.000455023	0.017606
FBgn0029676	112.642	0.467181	0.13324	3.50631	0.000454366	0.017606
FBgn0031800	185.778	0.509238	0.145455	3.50099	0.000463527	0.0177967
FBgn0031969	324.216	0.220881	0.0630706	3.50212	0.000461569	0.0177967
FBgn0039323	6.63766	0.60349	0.172402	3.50048	0.000464416	0.0177967
FBgn0028684	257.322	0.223373	0.0638739	3.49709	0.000470357	0.0179667
FBgn0032943	265.343	-0.327312	0.0936865	-3.49369	0.000476389	0.0181392
FBgn0026415	3094.33	0.34415	0.0989025	3.47969	0.000501995	0.0190535
FBgn0011205	517.388	0.243278	0.0699427	3.47825	0.000504706	0.0190958
FBgn0037627	32.0398	0.454868	0.130818	3.47711	0.000506851	0.0191164
FBgn0014465	3.62415	-0.560844	0.161352	-3.47591	0.000509117	0.0191415
FBgn0035076	367.14	0.431727	0.124502	3.46764	0.000525041	0.0196783
FBgn0032247	22.0507	-0.46275	0.133677	-3.46169	0.000536786	0.0200361
FBgn0261526	3.08698	-0.570843	0.16493	-3.46112	0.000537939	0.0200361
FBgn0034162	314.213	0.46909	0.135631	3.45857	0.000543047	0.0201636
FBgn0000326	76.2253	0.477344	0.138166	3.45485	0.000550592	0.0203175
FBgn0039807	43.5135	0.562334	0.162735	3.45551	0.000549251	0.0203175
FBgn0031379	189.2	-0.232333	0.0674339	-3.44535	0.000570331	0.0209812
FBgn0039682	2438.24	0.569528	0.165879	3.43339	0.00059609	0.0218615
FBgn0051871	25.5347	-0.513785	0.149858	-3.42847	0.000606997	0.0221631
FBgn0086664	30.8221	-0.443455	0.129362	-3.42801	0.000608022	0.0221631
FBgn0085256	168.508	0.582627	0.170014	3.42693	0.000610441	0.0221837
FBgn0027073	542.483	-0.518198	0.151641	-3.41727	0.000632526	0.0228482
FBgn0038299	99.1111	0.585571	0.171357	3.41726	0.000632548	0.0228482
FBgn0083984	61.2032	-0.391879	0.114804	-3.41346	0.000641444	0.0230997
FBgn0004872	3.33064	0.517638	0.151685	3.41259	0.000643481	0.0231035
FBgn0039031	269.584	0.437209	0.128255	3.40892	0.000652207	0.0233467
FBgn0024754	257.463	0.212808	0.0624632	3.40694	0.000656959	0.0234466
FBgn0025693	151.246	0.433548	0.127329	3.40493	0.000661807	0.0234794
FBgn0083047	87.2411	-0.40022	0.11752	-3.40555	0.000660319	0.0234794
FBgn0265313	222.24	0.345247	0.101638	3.39683	0.000681721	0.0241144
FBgn0035533	774.444	-0.187762	0.0553105	-3.39468	0.000687092	0.0242327
FBgn0046874	7124.7	0.228394	0.0673522	3.39104	0.000696275	0.0244162
FBgn0013949	156.856	0.410404	0.121028	3.391	0.00069638	0.0244162
FBgn0051955	13.3731	0.537057	0.158464	3.38913	0.000701136	0.0244965
FBgn0033448	122.36	0.322011	0.095034	3.38837	0.000703082	0.0244965
FBgn0261015	7168.58	0.227166	0.0670562	3.3877	0.000704817	0.0244965
FBgn0032140	79.8936	-0.418617	0.123682	-3.38462	0.000712762	0.0247008
FBgn0052553	27.8738	0.582222	0.172106	3.38292	0.000717186	0.0247823
FBgn0025387	2.66587	-0.563097	0.166499	-3.38198	0.00071965	0.0247958
FBgn0031813	224.877	0.278515	0.0823741	3.3811	0.000721975	0.0248044
FBgn0011881	0.917098	-0.341504	0.101063	-3.37911	0.000727216	0.0249129
FBgn0040508	5.28799	0.57597	0.170576	3.37662	0.000733834	0.0250678
FBgn0035317	18.653	-0.523984	0.155941	-3.36014	0.000779034	0.026536
FBgn0265310	4.78454	0.576661	0.172031	3.35207	0.000802094	0.0271667
FBgn0037433	150.221	0.368495	0.109915	3.35254	0.000800739	0.0271667
FBgn0036585	33.3822	-0.527957	0.157635	-3.34924	0.000810339	0.0272913
FBgn0039616	11.9487	0.565718	0.168906	3.34931	0.00081013	0.0272913
FBgn0265663	2.30826	-0.554918	0.165753	-3.34786	0.000814376	0.0273502
FBgn0000565	970.517	-0.57535	0.172111	-3.3429	0.000829091	0.0277439
FBgn0029763	244.007	-0.183597	0.0549307	-3.34234	0.000830738	0.0277439
FBgn0259226	79.8519	0.539081	0.161374	3.34057	0.000836055	0.0277663
FBgn0083050	68.3842	-0.474889	0.142126	-3.34133	0.000833783	0.0277663
FBgn0037697	171.382	0.360086	0.10786	3.33846	0.000842454	0.0279013
FBgn0265137	290.989	0.29972	0.0898199	3.3369	0.000847184	0.0279805
FBgn0030679	210.083	0.534689	0.160379	3.33391	0.000856348	0.0282052
FBgn0030753	156.473	0.267391	0.0802341	3.33263	0.000860293	0.0282573
FBgn0036279	769.085	0.258242	0.0775802	3.32872	0.000872468	0.0285006
FBgn0037684	129.389	0.51645	0.155135	3.32903	0.000871491	0.0285006
FBgn0262481	41.3816	0.504587	0.151725	3.32567	0.000882065	0.0287356
FBgn0262570	25.7374	0.57132	0.171936	3.32286	0.000891007	0.028948
FBgn0034968	1663.23	0.233785	0.070496	3.3163	0.000912195	0.0295561
FBgn0033337	88.6569	-0.298723	0.0901302	-3.31435	0.000918571	0.029607
FBgn0036262	1229.97	0.443461	0.133802	3.3143	0.00091872	0.029607
FBgn0261612	35.3587	-0.374597	0.113102	-3.31201	0.000926283	0.0297705
FBgn0038173	88.4195	-0.474074	0.143415	-3.3056	0.000947734	0.0302971
FBgn0030795	6.598	-0.570525	0.17257	-3.30606	0.000946179	0.0302971
FBgn0037443	751.071	0.194178	0.0587612	3.30452	0.000951376	0.0303324
FBgn0052103	791.071	0.214112	0.0648774	3.30026	0.00096594	0.0307148
FBgn0040992	2858.35	0.346604	0.105175	3.29549	0.000982516	0.0310489
FBgn0260228	2858.35	0.346604	0.105175	3.29549	0.000982516	0.0310489
FBgn0035947	155.933	-0.231246	0.070181	-3.29499	0.000984235	0.0310489
FBgn0033372	2.65271	0.544937	0.165588	3.29091	0.000998623	0.0314198
FBgn0264462	22.3207	0.483389	0.146965	3.28914	0.00100494	0.0315357
FBgn0262531	18.5357	0.566571	0.172434	3.28572	0.00101722	0.0318374
FBgn0263600	57.5112	-0.290172	0.0883373	-3.28482	0.00102049	0.031854
FBgn0052448	35.3982	-0.362863	0.110491	-3.2841	0.00102308	0.031854
FBgn0086447	13.4426	-0.513801	0.156606	-3.28085	0.00103496	0.0321402
FBgn0027571	17231.3	0.436666	0.133144	3.27966	0.00103933	0.0321924
FBgn0033397	66.1713	-0.503947	0.153739	-3.27794	0.00104568	0.0323051
FBgn0033244	683.101	0.156303	0.0477764	3.27156	0.00106955	0.0328931
FBgn0259221	1396.99	-0.106646	0.0326069	-3.27066	0.00107296	0.0328931
FBgn0036225	47.4124	0.50413	0.154126	3.27089	0.0010721	0.0328931
FBgn0040968	673.533	0.41509	0.127007	3.26825	0.00108214	0.0330897
FBgn0041585	373.708	-0.279058	0.0854534	-3.26562	0.00109226	0.0332292
FBgn0040582	229.804	0.538798	0.164958	3.26627	0.00108975	0.0332292
FBgn0053099	4.1314	0.533181	0.16398	3.25151	0.00114794	0.0348344
FBgn0046113	15.6786	0.512021	0.157673	3.24736	0.0011648	0.0350261
FBgn0259989	661.676	0.415893	0.128026	3.2485	0.00116016	0.0350261
FBgn0027616	637.024	0.161588	0.049775	3.24636	0.0011689	0.0350261
FBgn0035833	247.661	-0.198477	0.0610926	-3.24879	0.00115899	0.0350261
FBgn0263132	99.4469	-0.355123	0.10939	-3.2464	0.00116873	0.0350261
FBgn0260027	20.3264	-0.438218	0.135284	-3.23926	0.00119841	0.0358205
FBgn0265453	11.4686	0.538696	0.16647	3.236	0.00121216	0.036141
FBgn0020521	668.864	0.198752	0.0615559	3.2288	0.00124312	0.036972
FBgn0036731	2.6245	0.489248	0.15167	3.22574	0.00125646	0.037276
FBgn0040077	86.7856	-0.308067	0.0955629	-3.22371	0.00126543	0.0373566
FBgn0040076	86.7856	-0.308067	0.0955629	-3.22371	0.00126543	0.0373566
FBgn0033942	21.5614	0.545149	0.169574	3.21482	0.00130527	0.0383435
FBgn0263289	2465.41	0.125123	0.0389163	3.21518	0.00130365	0.0383435
FBgn0053514	2.19021	0.503672	0.156772	3.21278	0.00131457	0.0385221
FBgn0039045	29.4969	-0.440621	0.137313	-3.20889	0.00133248	0.0389515
FBgn0259736	583.432	0.267033	0.0832351	3.20818	0.00133578	0.0389526
FBgn0000504	348.396	0.417841	0.130307	3.20659	0.00134318	0.0390731
FBgn0032235	4.3644	0.52843	0.165392	3.19502	0.00139823	0.0401857
FBgn0265718	6.91615	0.545233	0.170649	3.19505	0.00139806	0.0401857
FBgn0015011	64.1637	0.407421	0.127471	3.19618	0.0013926	0.0401857
FBgn0039685	233.035	0.461926	0.14454	3.19584	0.00139423	0.0401857
FBgn0030873	143.143	0.284035	0.0888363	3.19729	0.00138725	0.0401857
FBgn0037547	7.56596	-0.497589	0.155807	-3.19362	0.001405	0.0402834
FBgn0035901	82.3895	-0.287496	0.0900989	-3.19089	0.00141835	0.0405687
FBgn0039419	296.143	0.260774	0.081919	3.18332	0.00145596	0.0415453
FBgn0034331	591.349	0.511282	0.160845	3.17874	0.00147919	0.0421077
FBgn0085446	3563.14	0.26327	0.0828605	3.17727	0.00148668	0.0422204
FBgn0034999	116.037	0.286098	0.0900868	3.1758	0.00149425	0.0423346
FBgn0032074	3.78953	0.525579	0.165753	3.17086	0.00151988	0.0429592
FBgn0004867	1482.1	0.239921	0.0756852	3.16999	0.00152447	0.0429737
FBgn0039759	19.1778	0.542667	0.171221	3.16939	0.00152759	0.0429737
FBgn0011476	53.0323	-0.335994	0.106271	-3.16169	0.00156859	0.0440236
FBgn0260484	105.687	-0.447938	0.141812	-3.15868	0.00158486	0.0443762
FBgn0260632	373.409	0.19632	0.0622104	3.15575	0.00160089	0.0447201
FBgn0037137	152.398	-0.241206	0.0765347	-3.15159	0.00162383	0.0452553
FBgn0050203	84.1036	0.498356	0.158253	3.1491	0.00163772	0.0455363
FBgn0015568	333.907	0.249562	0.0792664	3.1484	0.00164166	0.0455399
FBgn0011722	1103.1	-0.42215	0.134167	-3.14645	0.00165263	0.045738
FBgn0066365	4.38411	-0.537105	0.170937	-3.14211	0.00167734	0.0462081
FBgn0262477	342.87	0.349131	0.111091	3.14274	0.00167374	0.0462081
FBgn0032514	62.6139	-0.284983	0.0908003	-3.13857	0.00169775	0.0465107
FBgn0032603	574.215	-0.247596	0.0788794	-3.13892	0.00169572	0.0465107
FBgn0025702	394.669	0.214437	0.0683318	3.13818	0.0017	0.0465107
FBgn0028543	381.56	0.371902	0.118745	3.13195	0.00173651	0.0474011
FBgn0042131	12.793	-0.505685	0.161758	-3.12618	0.00177091	0.0482301
FBgn0050431	169.354	0.413004	0.13214	3.12551	0.00177499	0.0482312
FBgn0040735	313.647	0.534197	0.171044	3.12315	0.00178926	0.0485088
FBgn0037662	7.02298	-0.537693	0.172328	-3.12017	0.00180749	0.0488923
FBgn0031461	404.625	-0.286536	0.0919346	-3.11673	0.00182867	0.0493535
FBgn0264744	14.8911	0.472089	0.151549	3.11508	0.00183893	0.0495186
FBgn0033033	599.897	0.225836	0.072561	3.11237	0.00185594	0.0497525
FBgn0039258	20.9962	0.427123	0.13722	3.11269	0.00185393	0.0497525
FBgn0037850	13.6117	0.532135	0.171037	3.11123	0.00186309	0.0498325
FBgn0038076	12.1662	-0.481502	0.154837	-3.10973	0.00187258	0.0499463
FBgn0264502	1164.1	-0.125564	0.0403841	-3.10924	0.0018757	0.0499463

## Sheet: SignWBGenes_N2S
gene	baseMean	log2FoldChange (SFS/NFS2)	lfcSE	stat	pvalue	padj
FBgn0046253	49.7436	-3.92634	0.175771	-22.3378	1.58672e-110	2.30788e-106
FBgn0034860	473.588	3.21373	0.146995	21.8629	5.85922e-106	4.26112e-102
FBgn0004554	40.4558	-3.62165	0.185204	-19.5549	3.74701e-85	1.81668e-81
FBgn0034859	77.0661	-1.65846	0.102381	-16.199	5.12901e-59	1.86504e-55
FBgn0034687	140.826	1.68995	0.116711	14.4798	1.62554e-47	4.7287e-44
FBgn0038756	200.244	2.43304	0.180042	13.5138	1.29686e-41	3.1438e-38
FBgn0040717	23.4697	-2.16181	0.174648	-12.3781	3.43382e-35	7.13498e-32
FBgn0034761	179.613	1.73521	0.144138	12.0385	2.22941e-33	4.05334e-30
FBgn0015907	441.268	-0.612988	0.0517075	-11.8549	2.02905e-32	3.27917e-29
FBgn0039355	35.2527	-1.7009	0.144867	-11.7411	7.84601e-32	1.1412e-28
FBgn0053199	919.19	1.09491	0.102207	10.7127	8.87243e-27	1.17318e-23
FBgn0033372	14.1396	-1.80036	0.178338	-10.0952	5.80212e-24	7.03266e-21
FBgn0033356	1059.51	0.923643	0.0935758	9.87054	5.58654e-23	5.95752e-20
FBgn0035501	304.936	-0.989467	0.100271	-9.86792	5.73429e-23	5.95752e-20
FBgn0038993	178.39	1.26787	0.13421	9.44692	3.48941e-21	3.38356e-18
FBgn0033875	1114.07	1.30049	0.146234	8.89323	5.93573e-19	5.39595e-16
FBgn0039650	14.2183	1.66424	0.187591	8.87161	7.2094e-19	6.16828e-16
FBgn0264866	4.55711	-1.47422	0.167658	-8.79304	1.45561e-18	1.17621e-15
FBgn0002906	147.169	1.22006	0.14054	8.68122	3.91536e-18	2.99731e-15
FBgn0038205	23.61	-1.59467	0.185481	-8.59748	8.14828e-18	5.92584e-15
FBgn0067903	119.904	1.44097	0.171874	8.38388	5.12128e-17	3.38586e-14
FBgn0260455	119.904	1.44097	0.171874	8.38388	5.12128e-17	3.38586e-14
FBgn0033817	30.6178	-1.43334	0.178108	-8.04758	8.44456e-16	5.34027e-13
FBgn0085239	88.4234	0.801352	0.107805	7.43332	1.05902e-13	6.41813e-11
FBgn0032536	164.075	-0.803985	0.111515	-7.20966	5.60932e-13	3.2635e-10
FBgn0035780	63.0757	1.29792	0.183972	7.05499	1.72609e-12	9.65616e-10
FBgn0005664	79.8949	-1.23718	0.175612	-7.04492	1.85562e-12	9.99628e-10
FBgn0038526	5.37452	-1.29074	0.185661	-6.95213	3.59817e-12	1.86912e-09
FBgn0050049	39.4151	1.17669	0.171013	6.88074	5.9543e-12	2.98639e-09
FBgn0039108	12.138	-1.23467	0.181495	-6.80277	1.02628e-11	4.97574e-09
FBgn0050458	1.64822	-0.995564	0.147256	-6.76079	1.37239e-11	6.43914e-09
FBgn0051446	61.5525	-0.961675	0.143569	-6.69833	2.10819e-11	9.58238e-09
FBgn0265508	1008.26	1.0896	0.165761	6.57336	4.91924e-11	2.10442e-08
FBgn0038979	568.182	0.61905	0.0941549	6.5748	4.87178e-11	2.10442e-08
FBgn0031630	64.3302	-0.936325	0.144585	-6.47595	9.42197e-11	3.9155e-08
FBgn0063493	265.692	1.19576	0.184935	6.46584	1.00737e-10	4.07005e-08
FBgn0034391	18.3679	-1.21675	0.188664	-6.4493	1.12365e-10	4.41714e-08
FBgn0030234	156.752	0.553001	0.0872039	6.34147	2.27578e-10	8.71084e-08
FBgn0036589	116.18	-1.15343	0.182847	-6.30818	2.82341e-10	1.05299e-07
FBgn0036778	1187.78	-0.47799	0.0758673	-6.30034	2.9699e-10	1.07993e-07
FBgn0038790	351.177	-1.0863	0.174784	-6.21512	5.12852e-10	1.81937e-07
FBgn0034776	101.634	0.938241	0.151822	6.17986	6.4159e-10	2.22189e-07
FBgn0039020	37.6336	-0.799799	0.130202	-6.14276	8.11009e-10	2.74328e-07
FBgn0027525	652.292	-0.576259	0.094644	-6.0887	1.13828e-09	3.76279e-07
FBgn0034566	546.588	0.650558	0.108017	6.02275	1.71477e-09	5.45793e-07
FBgn0034666	2.7656	-0.924154	0.153471	-6.02168	1.72612e-09	5.45793e-07
FBgn0033307	4.14143	-1.11175	0.187953	-5.91504	3.31794e-09	1.0208e-06
FBgn0015714	624.968	-1.00077	0.169263	-5.91254	3.36875e-09	1.0208e-06
FBgn0039324	1630.56	-1.03726	0.17613	-5.88917	3.88135e-09	1.15213e-06
FBgn0264340	58.0654	0.804587	0.138536	5.8078	6.32977e-09	1.84133e-06
FBgn0037827	116.792	0.552189	0.0953114	5.79353	6.89228e-09	1.96565e-06
FBgn0051797	142.414	0.759775	0.131715	5.76834	8.00544e-09	2.23921e-06
FBgn0040718	124.732	-1.06017	0.184705	-5.73981	9.47831e-09	2.60117e-06
FBgn0034605	107.606	1.04763	0.183716	5.70242	1.1812e-08	3.18157e-06
FBgn0010381	296.149	-1.04395	0.185172	-5.63771	1.72326e-08	4.55724e-06
FBgn0035083	225.102	-0.473101	0.0840482	-5.62892	1.81339e-08	4.70995e-06
FBgn0033296	1372.48	1.05946	0.18893	5.60769	2.05045e-08	5.23225e-06
FBgn0038718	647.637	-0.906648	0.16177	-5.60456	2.08789e-08	5.23592e-06
FBgn0051370	108.191	-0.822817	0.147411	-5.5818	2.38046e-08	5.86844e-06
FBgn0051624	244.596	-0.904848	0.164318	-5.5067	3.65623e-08	8.86332e-06
FBgn0264751	75.4282	-0.758234	0.137891	-5.49879	3.82399e-08	9.11803e-06
FBgn0033717	524.987	-0.30369	0.0553925	-5.4825	4.19356e-08	9.83795e-06
FBgn0265370	34.0181	-0.899732	0.164674	-5.46373	4.66222e-08	1.07638e-05
FBgn0027073	765.74	1.0119	0.185649	5.45064	5.01878e-08	1.1406e-05
FBgn0011204	610.506	-0.39274	0.072445	-5.42122	5.91934e-08	1.32457e-05
FBgn0032774	902.36	-0.528318	0.0975532	-5.41569	6.10532e-08	1.34548e-05
FBgn0264864	44.073	0.98804	0.182887	5.40248	6.57271e-08	1.40959e-05
FBgn0037930	76.5957	0.741775	0.137315	5.402	6.59004e-08	1.40959e-05
FBgn0053178	164.398	-0.627719	0.116273	-5.39867	6.71362e-08	1.41521e-05
FBgn0034202	44.7868	-0.81876	0.152506	-5.3687	7.93046e-08	1.64784e-05
FBgn0265380	12.7026	1.01343	0.188911	5.36461	8.11251e-08	1.66192e-05
FBgn0028473	1275.92	-0.622455	0.116752	-5.33144	9.74392e-08	1.96841e-05
FBgn0037166	261.019	-0.710318	0.133516	-5.32011	1.03703e-07	2.06624e-05
FBgn0037486	318.841	0.690448	0.130621	5.28588	1.25103e-07	2.45894e-05
FBgn0039872	520.608	-0.799445	0.152302	-5.24908	1.52863e-07	2.96453e-05
FBgn0031558	123.709	0.922577	0.176193	5.23617	1.63944e-07	3.13759e-05
FBgn0043535	224.062	0.959173	0.183411	5.22964	1.69844e-07	3.2083e-05
FBgn0038607	543.544	0.51967	0.099535	5.22097	1.77984e-07	3.31894e-05
FBgn0086558	3169.63	-0.5603	0.107727	-5.20109	1.98122e-07	3.64769e-05
FBgn0266404	35.84	0.790933	0.152781	5.1769	2.25601e-07	4.10171e-05
FBgn0039620	740.418	-0.43398	0.0843501	-5.14498	2.67544e-07	4.80423e-05
FBgn0030398	6.38569	-0.952534	0.185228	-5.14251	2.71093e-07	4.8086e-05
FBgn0054049	61.4443	0.91396	0.178393	5.1233	3.00229e-07	5.26124e-05
FBgn0032520	725.726	0.373352	0.0732489	5.09703	3.45015e-07	5.9741e-05
FBgn0050285	111.88	-0.715597	0.140905	-5.07858	3.80268e-07	6.50705e-05
FBgn0039235	173.113	0.432741	0.085608	5.05491	4.30585e-07	7.28239e-05
FBgn0051296	33.0898	0.856166	0.169553	5.04954	4.42864e-07	7.40397e-05
FBtr0306845	104.952	-0.915316	0.181369	-5.0467	4.49496e-07	7.42945e-05
FBgn0038613	166.812	-0.709941	0.140895	-5.0388	4.6847e-07	7.65607e-05
FBgn0259226	52.6387	-0.823511	0.16427	-5.01316	5.35439e-07	8.50953e-05
FBgn0037126	75.255	0.876609	0.174777	5.01557	5.28752e-07	8.50953e-05
FBgn0052549	930.65	0.31315	0.0624781	5.01215	5.38245e-07	8.50953e-05
FBgn0023541	434.686	-0.837903	0.167736	-4.99537	5.87221e-07	9.18402e-05
FBgn0024995	243.748	-0.467458	0.0937582	-4.98578	6.17127e-07	9.54905e-05
FBgn0014465	9.76083	0.912859	0.183222	4.98226	6.28452e-07	9.62194e-05
FBgn0039025	314.568	0.509655	0.102341	4.97996	6.35973e-07	9.63565e-05
FBgn0040259	666.834	-0.710905	0.143081	-4.96855	6.74552e-07	0.000101148
FBgn0035553	21.8438	-0.828023	0.167871	-4.93251	8.11813e-07	0.000120488
FBgn0266084	3975.33	0.82871	0.168385	4.92152	8.5875e-07	0.000126167
FBgn0040608	51.2014	0.725956	0.147857	4.90986	9.11394e-07	0.000132562
FBgn0262887	27.9049	-0.690116	0.140688	-4.90531	9.32814e-07	0.000134334
FBgn0040318	27.2368	0.86334	0.1762	4.89979	9.59414e-07	0.000136811
FBgn0265948	4.63187	-0.836363	0.170835	-4.89573	9.79393e-07	0.000138304
FBgn0031522	199.405	-0.709067	0.145314	-4.87956	1.06322e-06	0.000148697
FBgn0036829	167.672	-0.672342	0.138687	-4.84792	1.24761e-06	0.000172824
FBgn0035022	19.5248	-0.911989	0.188484	-4.83855	1.30787e-06	0.000179463
FBgn0085190	185.946	0.529599	0.110054	4.81217	1.49298e-06	0.000202948
FBgn0263406	11.295	0.882684	0.184249	4.7907	1.66196e-06	0.000223827
FBgn0038733	367.587	-0.549322	0.115206	-4.76816	1.85916e-06	0.000248088
FBgn0053987	106.73	0.614982	0.129364	4.7539	1.99534e-06	0.000261462
FBgn0001565	304.285	-0.439292	0.0923855	-4.75499	1.98456e-06	0.000261462
FBgn0265368	15.4867	0.895843	0.188683	4.74788	2.05557e-06	0.000264586
FBgn0028857	331.745	0.47269	0.0995459	4.74846	2.04968e-06	0.000264586
FBgn0011604	427.87	-0.4875	0.102915	-4.73691	2.16997e-06	0.000276374
FBgn0264326	55.3526	0.666661	0.140779	4.7355	2.18515e-06	0.000276374
FBgn0040582	351.051	0.861845	0.182435	4.72413	2.31103e-06	0.000289775
FBgn0085484	438.775	-0.361369	0.0766213	-4.71631	2.40165e-06	0.000296034
FBgn0085327	106.211	-0.4375	0.0927521	-4.71687	2.39499e-06	0.000296034
FBgn0020415	1015.09	-0.587142	0.124771	-4.70577	2.52907e-06	0.000306544
FBgn0002577	18.3262	-0.886747	0.188421	-4.7062	2.52375e-06	0.000306544
FBgn0259705	76.2741	-0.552974	0.117569	-4.7034	2.55866e-06	0.000307567
FBgn0013771	387.683	-0.587584	0.125483	-4.68259	2.83267e-06	0.000337715
FBgn0030761	115.512	0.500308	0.106908	4.67979	2.87176e-06	0.000339591
FBgn0039792	1196.8	0.336322	0.0721254	4.66302	3.116e-06	0.000365502
FBgn0033644	87.3567	0.78282	0.16846	4.6469	3.36956e-06	0.000382892
FBgn0038507	5.15467	0.857861	0.184574	4.64779	3.35511e-06	0.000382892
FBgn0266381	11.6135	0.850373	0.182872	4.6501	3.31781e-06	0.000382892
FBgn0259098	38.3157	-0.787976	0.169561	-4.64716	3.36537e-06	0.000382892
FBgn0035146	334.111	-0.555877	0.119786	-4.64059	3.47422e-06	0.000391725
FBgn0027532	297.01	-0.309044	0.0667627	-4.62899	3.67454e-06	0.000411124
FBgn0027527	13.7793	0.855999	0.185024	4.62642	3.72049e-06	0.000413088
FBgn0051627	114.029	0.597658	0.130409	4.58295	4.58467e-06	0.000505182
FBgn0041183	2.64607	-0.783943	0.171245	-4.57789	4.69684e-06	0.000513651
FBgn0034049	319.284	0.319138	0.0697394	4.57615	4.73622e-06	0.000514092
FBgn0034118	113.041	0.531936	0.116297	4.57393	4.7865e-06	0.000515701
FBgn0266315	5.02717	-0.860335	0.188514	-4.56378	5.02416e-06	0.000537327
FBgn0031466	8.99955	-0.848793	0.186255	-4.55717	5.1848e-06	0.000550459
FBgn0039430	852.638	-0.306796	0.0673848	-4.55289	5.29128e-06	0.000557694
FBgn0027552	940.685	0.857003	0.18881	4.53898	5.65275e-06	0.000588111
FBgn0052117	122.854	0.473374	0.104298	4.53868	5.66075e-06	0.000588111
FBgn0027583	152.567	-0.394959	0.0874242	-4.51773	6.25063e-06	0.00064479
FBgn0053474	9.95513	-0.849532	0.188531	-4.50607	6.60388e-06	0.000676433
FBgn0050295	53.4515	-0.831512	0.184663	-4.50287	6.70413e-06	0.000681899
FBgn0036110	121.13	-0.837651	0.186438	-4.49292	7.02525e-06	0.000708236
FBgn0262540	9.42017	-0.841412	0.187319	-4.49186	7.06044e-06	0.000708236
FBgn0038799	200.295	-0.550888	0.122745	-4.48805	7.18767e-06	0.000716059
FBgn0266304	50.1184	0.682802	0.152295	4.48341	7.34597e-06	0.000720417
FBgn0033371	545.844	0.290446	0.0647667	4.4845	7.30857e-06	0.000720417
FBgn0033705	466.555	0.356442	0.0795277	4.48198	7.39524e-06	0.000720417
FBgn0003885	752.674	0.395748	0.0883169	4.481	7.42953e-06	0.000720417
FBgn0039316	412.02	0.843977	0.188627	4.47432	7.66535e-06	0.000738361
FBgn0013307	151.343	-0.627313	0.140522	-4.46415	8.03884e-06	0.000769243
FBgn0034534	251.007	-0.413679	0.0928026	-4.45763	8.28713e-06	0.000774445
FBgn0036461	202.843	-0.545969	0.122531	-4.45577	8.35942e-06	0.000774445
FBgn0038258	376.392	0.392699	0.0881155	4.45664	8.32534e-06	0.000774445
FBgn0004197	46.4218	0.788667	0.176964	4.45664	8.32536e-06	0.000774445
FBgn0265727	8.9789	-0.661931	0.148535	-4.45639	8.33522e-06	0.000774445
FBgn0004584	69.5929	0.613539	0.137797	4.45248	8.48835e-06	0.000781412
FBgn0259922	127.42	0.661029	0.148861	4.44058	8.97154e-06	0.000820698
FBgn0015374	404.489	0.340486	0.0767629	4.43555	9.18364e-06	0.00083485
FBgn0038118	36.1898	0.753758	0.170641	4.41722	9.99764e-06	0.000903203
FBgn0085320	111.39	0.833022	0.188688	4.41481	1.011e-05	0.000907714
FBgn0042627	4216.6	-0.351811	0.0798582	-4.40544	1.0557e-05	0.000942037
FBgn0051055	326.372	0.474695	0.10839	4.37951	1.18944e-05	0.00105491
FBgn0051174	192.716	0.636923	0.14562	4.37388	1.22057e-05	0.00107596
FBgn0035985	258.454	-0.460795	0.105532	-4.3664	1.26313e-05	0.00110676
FBgn0265041	52.6992	0.612985	0.140642	4.35848	1.3097e-05	0.00114069
FBgn0261531	419.658	0.489883	0.112616	4.35002	1.36128e-05	0.00117158
FBgn0010044	25.2774	0.817113	0.187799	4.35099	1.35524e-05	0.00117158
FBgn0034784	29.3248	0.820301	0.188745	4.34607	1.38596e-05	0.00118581
FBgn0038705	8.23375	0.81392	0.188535	4.31707	1.58111e-05	0.00133705
FBgn0013812	186.631	-0.434896	0.100734	-4.31726	1.5798e-05	0.00133705
FBgn0034552	32.2571	-0.782144	0.181568	-4.30773	1.6494e-05	0.00138674
FBgn0033543	272.719	-0.406653	0.0950457	-4.2785	1.88156e-05	0.00157283
FBgn0261861	28.0371	-0.626039	0.146382	-4.27674	1.89653e-05	0.00157629
FBgn0010220	71.6106	-0.436284	0.102233	-4.26753	1.97647e-05	0.00162417
FBgn0035709	473.551	0.341769	0.080066	4.26859	1.9671e-05	0.00162417
FBgn0031856	86.4702	0.523457	0.12296	4.25711	2.07082e-05	0.00168269
FBgn0000045	4757.89	0.582221	0.13673	4.2582	2.06084e-05	0.00168269
FBgn0002531	6.62336	-0.666306	0.156719	-4.25159	2.1226e-05	0.00171518
FBgn0031474	578.008	-0.284316	0.0669999	-4.24353	2.20031e-05	0.00176411
FBgn0263504	4.808	-0.784927	0.185002	-4.24281	2.20741e-05	0.00176411
FBgn0021760	1991.14	0.260536	0.0614914	4.23695	2.26576e-05	0.00180085
FBgn0050154	67.035	-0.592807	0.14001	-4.23403	2.29543e-05	0.00181451
FBgn0033748	114.295	0.555866	0.131377	4.23108	2.32575e-05	0.00182854
FBgn0264957	4.87228	-0.787556	0.186275	-4.22793	2.35848e-05	0.00184431
FBgn0051867	79.152	0.543381	0.128654	4.22358	2.40449e-05	0.00186028
FBgn0037460	471.473	0.551948	0.130651	4.22461	2.3935e-05	0.00186028
FBgn0039299	22.4634	-0.775823	0.183901	-4.2187	2.4572e-05	0.00189101
FBgn0051787	190.482	0.513594	0.121898	4.21331	2.51654e-05	0.00192648
FBgn0036181	25.9241	0.743028	0.176936	4.19942	2.67605e-05	0.00203786
FBgn0034796	113.777	-0.66194	0.157808	-4.1946	2.73359e-05	0.00206011
FBgn0039644	351.263	-0.348316	0.0830244	-4.19534	2.72459e-05	0.00206011
FBgn0029170	32.998	-0.785106	0.18724	-4.19305	2.75229e-05	0.00206351
FBgn0063497	733.202	0.765899	0.182824	4.18927	2.79852e-05	0.00208741
FBgn0265185	301.67	0.397239	0.0949037	4.1857	2.84285e-05	0.00210965
FBgn0031752	542.763	-0.357651	0.0854842	-4.18382	2.86653e-05	0.00211643
FBgn0036040	30.3302	-0.669595	0.160591	-4.16956	3.05189e-05	0.00224191
FBgn0259953	87.8449	-0.574124	0.137794	-4.16653	3.09275e-05	0.00225355
FBgn0263587	26.5221	-0.678436	0.162847	-4.16609	3.09873e-05	0.00225355
FBgn0263659	515.051	-0.501383	0.12073	-4.15292	3.28264e-05	0.00236366
FBgn0051404	56.9914	0.67745	0.163094	4.15373	3.27096e-05	0.00236366
FBgn0000044	5158.16	0.481162	0.11606	4.14579	3.38649e-05	0.00242643
FBgn0039476	35.7183	0.773049	0.186782	4.13878	3.4916e-05	0.00248947
FBgn0039010	436.766	0.348177	0.0843695	4.12681	3.67832e-05	0.00260981
FBgn0034364	123.246	-0.468662	0.113908	-4.1144	3.88191e-05	0.00274089
FBgn0051373	254.678	-0.465302	0.113335	-4.10554	4.03377e-05	0.00283436
FBgn0023530	103.392	0.545281	0.13307	4.09769	4.17294e-05	0.00291805
FBgn0035262	342.517	0.370672	0.0908319	4.08085	4.48708e-05	0.00312271
FBgn0001942	5187.58	-0.202464	0.0496662	-4.0765	4.57194e-05	0.00316661
FBgn0038035	122.568	-0.388952	0.0954704	-4.07406	4.62012e-05	0.00318481
FBgn0033853	644.8	-0.45844	0.112783	-4.0648	4.80738e-05	0.00328279
FBgn0066101	971.605	-0.360931	0.088794	-4.06482	4.80698e-05	0.00328279
FBgn0034628	605.224	-0.640032	0.157667	-4.0594	4.9198e-05	0.0033283
FBgn0052488	107.382	0.448706	0.110527	4.05969	4.91375e-05	0.0033283
FBgn0051217	236.924	-0.312387	0.0769948	-4.05726	4.96528e-05	0.00334352
FBgn0031307	45.3229	-0.539691	0.133082	-4.05532	5.00647e-05	0.00335572
FBgn0033369	101.394	0.588084	0.145273	4.04812	5.16299e-05	0.00341344
FBgn0013272	4769.82	-0.28271	0.0698279	-4.04867	5.15102e-05	0.00341344
FBgn0010389	157.464	-0.383687	0.0947548	-4.04926	5.1379e-05	0.00341344
FBgn0039538	35.9663	-0.566939	0.140174	-4.04453	5.24281e-05	0.00345053
FBgn0039051	86.5168	-0.543224	0.134437	-4.04072	5.32881e-05	0.00348454
FBgn0266052	9.99184	0.757671	0.187537	4.04012	5.3424e-05	0.00348454
FBgn0050103	116.871	0.482377	0.119573	4.03417	5.4795e-05	0.00355801
FBgn0086706	1132.08	-0.269907	0.066987	-4.02924	5.59574e-05	0.00361733
FBgn0051097	41.1147	-0.692474	0.171981	-4.02645	5.66243e-05	0.00364425
FBgn0034681	55.3679	0.62651	0.155844	4.02012	5.81688e-05	0.00372716
FBgn0037481	39.5052	-0.50082	0.124664	-4.01735	5.88561e-05	0.00375466
FBgn0000099	340.771	0.328756	0.0818597	4.01608	5.91731e-05	0.0037584
FBgn0042177	177.331	-0.328798	0.0818963	-4.01481	5.94948e-05	0.0037624
FBgn0053519	3396.16	0.430241	0.107204	4.0133	5.98752e-05	0.00377007
FBgn0034560	134.318	0.401566	0.100304	4.00348	6.24162e-05	0.00391312
FBgn0004777	3.53977	-0.741449	0.185409	-3.99898	6.36151e-05	0.00397117
FBgn0031734	1580.1	-0.409442	0.102551	-3.99258	6.53587e-05	0.00405104
FBgn0259233	20.0616	-0.705422	0.176698	-3.99224	6.54517e-05	0.00405104
FBgn0038053	206.738	-0.385114	0.0965837	-3.98736	6.68129e-05	0.00411777
FBgn0031596	71.6208	0.629516	0.158065	3.98264	6.8154e-05	0.0041827
FBgn0034335	409.197	0.737971	0.185443	3.9795	6.90601e-05	0.00420284
FBgn0011576	389.395	-0.485345	0.121942	-3.98014	6.88736e-05	0.00420284
FBgn0038482	23.2096	0.749898	0.188913	3.96954	7.20111e-05	0.00436417
FBgn0263109	5.80021	-0.743191	0.187779	-3.95779	7.5645e-05	0.00456538
FBgn0023211	305.171	-0.402865	0.101874	-3.95455	7.66804e-05	0.00460875
FBgn0038886	5.22148	0.714731	0.180938	3.95015	7.81025e-05	0.0046749
FBgn0038976	205.667	0.324169	0.0821091	3.94803	7.87958e-05	0.00469707
FBgn0031564	16.7124	-0.694551	0.176023	-3.94579	7.9537e-05	0.0047219
FBgn0047133	160.869	0.477917	0.121289	3.94033	8.13709e-05	0.00479166
FBgn0030521	1556.88	-0.297941	0.0756066	-3.94067	8.1253e-05	0.00479166
FBgn0053230	127.786	-0.367684	0.09339	-3.93709	8.2477e-05	0.00483721
FBgn0034612	58.3609	0.715252	0.181817	3.93391	8.35765e-05	0.00486248
FBgn0004911	7.42796	-0.727105	0.184812	-3.93429	8.34431e-05	0.00486248
FBgn0265856	18.9572	0.725412	0.18462	3.92922	8.52204e-05	0.00493837
FBgn0036781	2.51899	-0.634263	0.161737	-3.92157	8.79746e-05	0.00507774
FBgn0032495	385.655	-0.399175	0.101964	-3.91488	9.04479e-05	0.00519986
FBgn0037197	11.3398	0.733437	0.187519	3.91128	9.18096e-05	0.00525737
FBtr0310082	140.724	-0.610777	0.156501	-3.90271	9.51221e-05	0.00542569
FBtr0333951	64.2299	0.599115	0.153628	3.89979	9.62774e-05	0.00547014
FBtr0300631	141.018	-0.609358	0.156358	-3.89719	9.73147e-05	0.00550756
FBgn0015801	199.218	-0.365548	0.093962	-3.89038	0.000100087	0.00564248
FBgn0260003	1751.03	-0.244471	0.062907	-3.88624	0.00010181	0.0057175
FBgn0052232	101.829	0.590359	0.151955	3.88508	0.000102295	0.00572261
FBgn0003009	76.8069	0.486314	0.125506	3.87482	0.000106704	0.00594642
FBgn0033762	243.206	-0.232914	0.0602135	-3.86814	0.00010967	0.00608835
FBgn0039091	27.7079	0.718892	0.18591	3.86687	0.000110241	0.00609679
FBgn0033056	254.624	0.391473	0.101369	3.86185	0.000112534	0.00620001
FBgn0037623	263.435	0.33889	0.0877872	3.86035	0.000113223	0.00621443
FBgn0038009	35.3797	-0.71989	0.18657	-3.85855	0.000114062	0.00623699
FBgn0032402	226.257	-0.399301	0.103538	-3.85658	0.000114985	0.00626389
FBgn0032897	755.097	-0.394233	0.102424	-3.84902	0.000118592	0.00643625
FBgn0034087	1021.13	0.200242	0.0520513	3.84701	0.000119568	0.0064651
FBgn0016684	356.401	-0.46256	0.120388	-3.84224	0.000121918	0.00654355
FBgn0003900	50.7646	0.714348	0.185911	3.84242	0.000121828	0.00654355
FBgn0000079	3651.26	-0.708085	0.184397	-3.84	0.000123035	0.00655513
FBgn0034638	761.872	-0.419684	0.109272	-3.84072	0.000122672	0.00655513
FBgn0037176	57.9888	0.549137	0.143391	3.82965	0.000128327	0.00681212
FBgn0020416	266.411	-0.475388	0.124225	-3.82684	0.000129798	0.00686512
FBgn0265455	7.72037	0.685572	0.179199	3.82577	0.000130366	0.00686687
FBgn0037637	1260.76	0.288773	0.0754964	3.82499	0.000130775	0.00686687
FBgn0265096	24.4819	0.630042	0.164756	3.82409	0.000131256	0.00686732
FBgn0263613	3.32369	0.647842	0.16948	3.82252	0.000132096	0.00688652
FBgn0032110	207.244	0.373648	0.0977952	3.82072	0.000133063	0.0068998
FBgn0051008	167.181	0.38295	0.100241	3.82028	0.0001333	0.0068998
FBgn0086356	47.2505	0.668815	0.175205	3.81732	0.000134906	0.00693362
FBgn0039537	459.406	0.485955	0.127298	3.81747	0.000134829	0.00693362
FBgn0033304	202.842	-0.481983	0.126348	-3.81472	0.000136339	0.00695915
FBgn0039667	291.004	0.507505	0.13304	3.81468	0.00013636	0.00695915
FBgn0035086	171.805	-0.330781	0.0869607	-3.8038	0.000142496	0.00724687
FBgn0042213	119.271	0.469065	0.123481	3.79866	0.000145478	0.00737275
FBgn0264338	11.8405	-0.715489	0.188396	-3.7978	0.000145988	0.00737289
FBgn0036620	50.3143	0.701425	0.184745	3.79673	0.00014662	0.00737919
FBgn0039670	66.8089	0.685699	0.180806	3.79246	0.000149163	0.0074813
FBgn0051526	20.8449	0.666169	0.175899	3.78722	0.000152344	0.00758867
FBgn0259736	1192.32	-0.332165	0.0877069	-3.78721	0.000152347	0.00758867
FBgn0028902	442.445	0.30182	0.0797687	3.78368	0.000154523	0.00764471
FBgn0038002	10.5092	-0.711788	0.188095	-3.78419	0.000154213	0.00764471
FBgn0002023	60.3692	0.467394	0.12371	3.77814	0.000158007	0.00779054
FBgn0027584	306.331	-0.703301	0.186408	-3.77291	0.000161356	0.0079288
FBgn0262968	196.502	0.67221	0.179601	3.7428	0.000181983	0.00891228
FBgn0037320	158.124	0.420336	0.112363	3.74088	0.000183377	0.00895042
FBgn0035982	1273.31	0.486762	0.130171	3.7394	0.00018446	0.00897316
FBgn0039155	56.4164	0.584377	0.156447	3.73529	0.000187497	0.00909049
FBgn0040827	2792.47	-0.41474	0.111127	-3.73211	0.000189882	0.00917551
FBgn0039321	641.588	-0.363991	0.0975569	-3.73106	0.000190677	0.00918345
FBgn0039737	4921.18	-0.35739	0.0958191	-3.72984	0.000191601	0.00919749
FBgn0003174	19.0998	-0.611855	0.164151	-3.7274	0.000193468	0.00925653
FBgn0265878	15.608	-0.703102	0.188747	-3.72511	0.000195231	0.00931027
FBgn0052082	331.492	-0.370347	0.0995275	-3.72105	0.000198395	0.00943022
FBgn0004914	722.596	-0.261538	0.0704347	-3.71319	0.000204661	0.00968088
FBgn0038330	107.426	0.421737	0.113591	3.71278	0.000204999	0.00968088
FBgn0036230	2.51892	-0.624455	0.168274	-3.71095	0.00020648	0.00971926
FBgn0051769	569.804	-0.342133	0.0922429	-3.70905	0.000208042	0.0097298
FBgn0030999	3903.95	-0.544084	0.14669	-3.70907	0.000208023	0.0097298
FBgn0037634	44.3985	0.60723	0.164021	3.70215	0.000213783	0.00996625
FBgn0024245	60.1427	-0.462329	0.124911	-3.70128	0.000214516	0.00996847
FBgn0260234	153.318	-0.510904	0.138111	-3.69924	0.000216249	0.010017
FBgn0261705	22.0216	-0.558818	0.151214	-3.69555	0.000219415	0.0101314
FBgn0032419	93.2376	0.420003	0.113749	3.69236	0.000222179	0.0102266
FBgn0033279	299.107	0.324353	0.0879244	3.68899	0.000225143	0.0103303
FBgn0038749	153.17	-0.510292	0.138401	-3.68704	0.000226875	0.010377
FBgn0034013	117.837	0.423767	0.115184	3.67905	0.000234107	0.0106409
FBgn0250757	1003.23	-0.404854	0.110039	-3.6792	0.000233964	0.0106409
FBgn0037485	81.6493	-0.561223	0.152617	-3.67733	0.000235686	0.0106793
FBgn0054021	129.541	0.602373	0.163946	3.67422	0.000238574	0.0107498
FBgn0035480	85.1256	-0.463724	0.126215	-3.67407	0.00023872	0.0107498
FBgn0265576	195.133	0.359085	0.0978269	3.67062	0.000241964	0.0108288
FBgn0039594	1195.3	-0.353396	0.0962694	-3.67091	0.000241688	0.0108288
FBgn0004581	175.898	0.570367	0.155425	3.66973	0.000242807	0.0108332
FBgn0265854	13.7817	0.622028	0.169655	3.66642	0.000245966	0.0109406
FBgn0063498	53.622	0.591397	0.161542	3.66094	0.000251287	0.0111432
FBgn0019947	234.749	-0.346426	0.094671	-3.65926	0.000252945	0.0111826
FBgn0030081	24.5441	-0.567396	0.155169	-3.65662	0.000255559	0.011264
FBgn0038752	195.647	-0.39924	0.109233	-3.65493	0.000257251	0.0113043
FBgn0034558	5.53689	-0.688198	0.188333	-3.65415	0.000258035	0.0113046
FBgn0264840	23.5549	0.68721	0.188133	3.65279	0.000259405	0.0113305
FBgn0051781	1754.05	-0.367275	0.100602	-3.65079	0.000261431	0.0113848
FBgn0035575	35.3089	-0.603477	0.165344	-3.64983	0.000262411	0.0113934
FBgn0050008	2106.09	-0.514838	0.141209	-3.64592	0.000266433	0.0115335
FBgn0033904	82.4701	-0.561881	0.154172	-3.64451	0.000267902	0.0115627
FBgn0051515	68.6314	0.628683	0.17264	3.64159	0.000270963	0.0116602
FBgn0052319	77.6815	0.529942	0.145662	3.63817	0.000274587	0.0117813
FBgn0032553	262.894	0.29846	0.082323	3.62547	0.000288434	0.012339
FBgn0032345	87.4213	0.43194	0.119311	3.62027	0.000294292	0.0125527
FBgn0263866	16.4687	-0.675302	0.186644	-3.61813	0.000296735	0.0126199
FBgn0015222	4412.13	-0.218201	0.0603455	-3.61587	0.000299345	0.0126938
FBgn0036325	90.6653	0.429071	0.118781	3.61228	0.000303514	0.0127895
FBgn0036837	3581.21	-0.444567	0.12308	-3.61202	0.000303816	0.0127895
FBgn0025837	42.4171	-0.569863	0.157784	-3.61166	0.000304239	0.0127895
FBgn0262003	33.4696	0.675266	0.187074	3.60962	0.00030665	0.0128537
FBgn0038983	519.451	-0.401539	0.111324	-3.60693	0.000309842	0.0129502
FBgn0028979	229.565	0.353675	0.09808	3.60598	0.000310973	0.0129602
FBgn0052201	140.898	-0.519566	0.144216	-3.60268	0.000314953	0.0130885
FBgn0027586	963.451	-0.399954	0.111095	-3.60011	0.000318083	0.0131809
FBgn0000042	6238.17	0.296608	0.0825482	3.59316	0.000326697	0.0134994
FBgn0000394	144.38	-0.333794	0.0930192	-3.58844	0.000332661	0.013707
FBgn0030780	375.022	0.288864	0.0805391	3.58663	0.000334976	0.0137633
FBgn0035452	53.2746	-0.473313	0.132134	-3.58208	0.00034087	0.0138878
FBgn0038148	3.28585	-0.635936	0.1775	-3.58273	0.000340016	0.0138878
FBgn0038797	672.308	0.260215	0.0726318	3.58266	0.000340107	0.0138878
FBgn0037347	160.81	-0.317596	0.0888516	-3.57445	0.000350961	0.0142193
FBgn0039029	83.5226	0.579861	0.162208	3.5748	0.000350498	0.0142193
FBgn0003254	67.7303	0.420465	0.117746	3.57095	0.000355692	0.0143311
FBgn0036666	927.364	0.184489	0.0516628	3.57102	0.000355592	0.0143311
FBgn0054043	202.536	-0.502081	0.140639	-3.56999	0.000356997	0.014344
FBgn0036024	2234.68	0.665759	0.187213	3.55615	0.000376329	0.0150791
FBgn0045827	1726.94	0.226644	0.0637823	3.5534	0.000380289	0.0151542
FBgn0264364	1726.94	0.226644	0.0637823	3.5534	0.000380289	0.0151542
FBgn0037512	132.359	0.382593	0.107729	3.55144	0.000383126	0.0152256
FBgn0085303	127.87	0.514252	0.14494	3.54804	0.000388108	0.0153816
FBgn0042178	375.362	0.280081	0.0790215	3.54437	0.000393553	0.015555
FBgn0028399	666.765	-0.226252	0.0638539	-3.54328	0.000395183	0.015577
FBgn0036500	64.7686	-0.390812	0.110367	-3.54101	0.000398597	0.0156692
FBgn0033359	18.8257	-0.640782	0.181143	-3.53745	0.000404016	0.0158337
FBgn0033770	30.9205	0.603937	0.170757	3.53683	0.000404959	0.0158337
FBgn0052305	54.2048	0.434023	0.122782	3.5349	0.000407926	0.0159069
FBgn0040257	29.0364	-0.623444	0.176551	-3.53124	0.000413615	0.0160856
FBgn0061356	292.22	-0.558467	0.15829	-3.52811	0.000418531	0.0162334
FBgn0038194	6643.5	-0.666289	0.188913	-3.52697	0.000420342	0.0162603
FBgn0032921	40.1657	0.512376	0.145335	3.52549	0.000422698	0.016304
FBgn0015277	114.785	-0.363244	0.103073	-3.52416	0.000424835	0.016304
FBgn0261508	108.664	0.45407	0.128835	3.52444	0.000424374	0.016304
FBgn0034275	333.94	-0.42445	0.120555	-3.52081	0.000430236	0.0164678
FBgn0033079	266.225	-0.347934	0.0988818	-3.51868	0.000433692	0.0165566
FBgn0265429	10.2503	0.66381	0.188795	3.51604	0.000438042	0.016673
FBgn0264839	10.5214	-0.652412	0.185585	-3.51544	0.000439034	0.016673
FBgn0031895	100.966	0.418004	0.118981	3.5132	0.000442747	0.0167295
FBgn0030033	346.041	0.28634	0.081505	3.51315	0.000442822	0.0167295
FBgn0051805	247.493	0.387234	0.110303	3.51063	0.00044704	0.0168451
FBgn0250835	338.575	-0.341656	0.0973399	-3.50993	0.000448227	0.0168461
FBgn0259229	57.1699	0.6548	0.186777	3.50578	0.000455276	0.017067
FBgn0037419	12.1492	-0.643244	0.183542	-3.50462	0.000457264	0.0170975
FBgn0038070	4.19629	-0.656528	0.18745	-3.50242	0.000461055	0.0171073
FBgn0067783	405.699	-0.23945	0.0683586	-3.50285	0.000460314	0.0171073
FBgn0030480	97.5253	0.31895	0.091047	3.50314	0.000459812	0.0171073
FBgn0264874	10.931	-0.661315	0.188929	-3.50033	0.000464688	0.0171982
FBgn0000392	1191.79	0.237376	0.0678338	3.49937	0.000466358	0.0172162
FBgn0034579	55.7247	0.462764	0.132492	3.49278	0.000478023	0.0176001
FBgn0035232	812.107	-0.167081	0.047845	-3.49213	0.000479178	0.0176001
FBgn0021738	11.7356	0.643893	0.184629	3.48749	0.00048757	0.0178632
FBgn0028379	431.744	0.344774	0.0989791	3.4833	0.000495273	0.0180999
FBgn0086681	181.682	0.404157	0.116058	3.48236	0.000497015	0.018118
FBgn0036996	613.71	0.557375	0.160096	3.48151	0.000498593	0.0181301
FBgn0037697	138.85	-0.443769	0.127659	-3.47622	0.000508535	0.0184455
FBgn0062412	214.898	0.641845	0.184771	3.47374	0.000513268	0.0185708
FBgn0035003	80.6175	0.412775	0.118881	3.47216	0.000516298	0.0186341
FBgn0262144	37.1793	0.524924	0.151311	3.46918	0.000522055	0.0187953
FBgn0085488	89.0982	0.437778	0.126255	3.46742	0.000525487	0.0188182
FBgn0037837	74.6101	-0.484232	0.139636	-3.46782	0.000524689	0.0188182
FBgn0038450	951.402	-0.451562	0.130276	-3.4662	0.000527867	0.0188182
FBgn0086736	247.01	0.342676	0.0988574	3.46637	0.000527538	0.0188182
FBgn0033169	56.2582	-0.452453	0.13074	-3.46071	0.000538746	0.0191591
FBgn0033508	2.8784	-0.600461	0.173746	-3.45598	0.000548305	0.0193205
FBgn0034505	345.185	0.28701	0.083051	3.45583	0.000548599	0.0193205
FBgn0034595	171.18	0.335952	0.0971584	3.45778	0.000544646	0.0193205
FBgn0036597	25.6294	-0.638689	0.184795	-3.4562	0.000547848	0.0193205
FBgn0260767	16.7054	0.618183	0.178927	3.45495	0.000550387	0.0193367
FBgn0260972	400.891	-0.290745	0.0841928	-3.45333	0.000553717	0.0193964
FBgn0040607	2.36495	-0.53225	0.154149	-3.45282	0.000554753	0.0193964
FBgn0038709	266.615	0.338477	0.0981499	3.44857	0.000563557	0.0195631
FBgn0264871	6.04389	-0.60459	0.175289	-3.4491	0.00056245	0.0195631
FBgn0030985	140.98	-0.401454	0.116394	-3.44911	0.000562443	0.0195631
FBgn0034198	398.16	-0.337499	0.0979683	-3.44498	0.000571107	0.019778
FBgn0264336	11.9045	0.645298	0.187455	3.44241	0.000576553	0.0199192
FBgn0085339	1209.37	0.229856	0.0668405	3.43888	0.000584127	0.0200913
FBgn0015737	910.44	-0.251692	0.0731917	-3.4388	0.000584297	0.0200913
FBtr0305348	15.0852	0.643928	0.187746	3.42978	0.000604074	0.0207223
FBgn0050277	133.132	-0.366598	0.107276	-3.41734	0.000632365	0.0216185
FBgn0262839	42.5093	0.535301	0.156658	3.41699	0.000633171	0.0216185
FBgn0036547	157.453	-0.455508	0.133534	-3.41117	0.000646836	0.021954
FBgn0053329	49.4803	-0.428417	0.125603	-3.41088	0.000647526	0.021954
FBgn0030887	112.313	-0.323763	0.0948888	-3.41202	0.000644828	0.021954
FBgn0033980	729.275	0.639011	0.187384	3.41017	0.000649214	0.02196
FBgn0264693	1501.28	-0.218143	0.0639843	-3.40932	0.000651239	0.0219774
FBgn0053282	67.4792	-0.61349	0.180077	-3.40682	0.000657255	0.0221291
FBgn0034650	67.5732	0.401408	0.118004	3.40166	0.000669791	0.0224991
FBgn0012034	3690.86	-0.302628	0.0891332	-3.39523	0.000685705	0.0229806
FBgn0263331	7.61761	0.590913	0.174143	3.39326	0.000690651	0.0230932
FBgn0035193	15.944	0.63875	0.188789	3.3834	0.000715945	0.023884
FBgn0039308	493.808	0.599791	0.177725	3.37483	0.000738622	0.024528
FBgn0039309	493.808	0.599791	0.177725	3.37483	0.000738622	0.024528
FBtr0089858	218.174	0.613552	0.181858	3.3738	0.000741382	0.0245636
FBgn0032945	537.184	0.597077	0.177103	3.37136	0.00074798	0.0247258
FBgn0265148	14.813	0.632762	0.187781	3.36969	0.000752528	0.0248112
FBgn0038186	68.8925	0.51989	0.154308	3.36916	0.000753973	0.0248112
FBgn0031501	538.358	0.286995	0.0853882	3.36107	0.000776426	0.0253862
FBgn0032312	108.981	0.337113	0.100288	3.36144	0.000775378	0.0253862
FBgn0020510	193.883	-0.220686	0.0656734	-3.36035	0.000778428	0.0253862
FBgn0039596	9.80436	0.631437	0.187873	3.36097	0.000776693	0.0253862
FBgn0029158	274.519	-0.379673	0.113061	-3.35814	0.000784693	0.0255332
FBgn0040816	111.673	0.444205	0.132428	3.35433	0.000795582	0.0258298
FBgn0051676	155.991	-0.336915	0.100479	-3.3531	0.000799127	0.0258871
FBgn0053223	65.0064	0.575924	0.171832	3.35168	0.000803235	0.0259623
FBgn0040350	218.13	-0.477808	0.142588	-3.35096	0.000805313	0.0259718
FBgn0039024	876.856	-0.310975	0.0928315	-3.34988	0.000808453	0.0260154
FBgn0037794	77.7853	-0.570799	0.170432	-3.34914	0.000810628	0.0260278
FBgn0003483	55.8046	-0.399519	0.119402	-3.34601	0.000819834	0.0262654
FBgn0263453	11.9569	0.606506	0.181345	3.34449	0.000824327	0.0263513
FBgn0034745	371.734	0.371194	0.111007	3.34388	0.000826141	0.0263514
FBgn0031773	107.504	0.356712	0.106776	3.34074	0.000835555	0.0265353
FBgn0032699	552.452	-0.41557	0.124393	-3.34078	0.000835447	0.0265353
FBgn0038533	162.66	-0.302641	0.0906566	-3.33832	0.000842851	0.0267087
FBgn0034210	93.1413	0.413	0.12377	3.33683	0.000847388	0.026794
FBgn0039048	274.008	-0.32157	0.0964254	-3.33491	0.00085327	0.0269215
FBgn0003360	19209.7	0.273438	0.0820303	3.33338	0.00085798	0.0270115
FBgn0034182	58.0816	0.48188	0.144716	3.32983	0.000868976	0.0272398
FBgn0034387	238.028	0.626185	0.188021	3.3304	0.000867209	0.0272398
FBgn0034084	50.4868	-0.387992	0.116554	-3.32886	0.000872029	0.0272767
FBgn0260486	724.423	-0.208458	0.0626481	-3.32745	0.000876446	0.027287
FBgn0054025	12.3421	0.517083	0.155422	3.32696	0.000877987	0.027287
FBgn0039040	283.427	-0.45145	0.13566	-3.3278	0.000875353	0.027287
FBgn0030343	713.176	0.259576	0.0781374	3.32205	0.000893597	0.0277129
FBgn0043825	2591.51	-0.529185	0.159381	-3.32026	0.000899346	0.0278319
FBgn0004926	544.499	0.286862	0.0864611	3.31781	0.000907247	0.0280168
FBgn0264358	21.9608	0.567516	0.171107	3.31674	0.000910754	0.0280655
FBgn0041100	107.845	0.401021	0.121356	3.3045	0.000951461	0.0292579
FBgn0053509	48.6164	0.621407	0.188319	3.29975	0.0009677	0.0296799
FBgn0030803	103.122	0.413027	0.125186	3.2993	0.000969265	0.0296799
FBgn0032720	76.2934	0.375929	0.114196	3.29198	0.000994848	0.0303993
FBgn0035047	1471.67	0.251799	0.0765329	3.29008	0.00100158	0.0305409
FBgn0033981	311.973	-0.544631	0.165663	-3.28759	0.0010105	0.0305567
FBgn0036663	3543.91	-0.226505	0.0688732	-3.28873	0.00100642	0.0305567
FBgn0023507	875.017	-0.344082	0.104651	-3.2879	0.00100939	0.0305567
FBgn0030164	126.065	-0.409293	0.124454	-3.28871	0.00100648	0.0305567
FBgn0031327	380.381	-0.505942	0.15398	-3.28577	0.00101704	0.0306696
FBgn0038290	108.759	0.616799	0.187741	3.28538	0.00101845	0.0306696
FBgn0010441	68.4555	-0.429495	0.130821	-3.28306	0.00102686	0.0308589
FBgn0083936	6102.54	-0.59966	0.182721	-3.28183	0.00103135	0.0309299
FBgn0033809	66.6167	-0.378379	0.115337	-3.28065	0.0010357	0.0309327
FBgn0264916	10.2908	-0.619396	0.1888	-3.2807	0.00103549	0.0309327
FBgn0039038	29.1533	0.517495	0.157779	3.27988	0.00103852	0.0309535
FBgn0015905	88.5721	-0.390438	0.119099	-3.27825	0.00104452	0.0310052
FBgn0023094	112.573	-0.283651	0.0865156	-3.27861	0.0010432	0.0310052
FBgn0029608	449.228	-0.370569	0.113196	-3.27371	0.00106147	0.0314441
FBgn0051244	382.96	0.284468	0.0869237	3.27262	0.00106556	0.0315013
FBgn0031913	634.058	0.480122	0.146779	3.27104	0.00107152	0.0315796
FBgn0086676	979.343	-0.349217	0.106789	-3.27016	0.00107487	0.0315796
FBgn0035999	270.764	0.36912	0.112894	3.26963	0.0010769	0.0315796
FBgn0028480	1704.2	-0.237367	0.0725799	-3.27043	0.00107385	0.0315796
FBgn0039009	9.63443	0.614071	0.188034	3.26574	0.00109178	0.0319515
FBgn0034354	40.4656	0.608105	0.186341	3.26341	0.00110082	0.0321515
FBgn0031626	463.087	0.328308	0.100638	3.26228	0.00110522	0.0322152
FBgn0034237	1542.64	-0.234503	0.0719092	-3.26109	0.00110983	0.0322205
FBgn0051391	309.947	0.380554	0.116691	3.26121	0.00110938	0.0322205
FBgn0027579	1144.49	-0.314087	0.0963397	-3.2602	0.00111333	0.0322578
FBgn0034716	501.205	-0.354764	0.108845	-3.25935	0.00111669	0.0322907
FBgn0051810	39.2157	-0.573407	0.176036	-3.25733	0.00112466	0.0324568
FBgn0004623	518.389	-0.271767	0.083455	-3.25645	0.00112814	0.0324926
FBgn0034627	25.6343	-0.539607	0.165811	-3.25436	0.0011365	0.0326688
FBgn0039007	21.1905	0.595193	0.182962	3.2531	0.00114154	0.0327489
FBgn0034068	482.809	0.216518	0.0665926	3.25138	0.00114846	0.0328827
FBgn0040491	97.4041	-0.441145	0.135706	-3.25073	0.00115108	0.032893
FBgn0038888	35.6518	0.503343	0.154979	3.24781	0.00116298	0.0331676
FBgn0001099	730.576	0.243563	0.0750134	3.24693	0.00116658	0.0332054
FBgn0032281	26.9842	-0.612814	0.188921	-3.24376	0.00117965	0.0335117
FBgn0034997	248.569	-0.358978	0.110972	-3.23484	0.00121709	0.0345079
FBgn0031247	355.741	0.270185	0.0835492	3.23384	0.00122137	0.0345619
FBgn0052440	190	0.287701	0.0890172	3.23197	0.00122938	0.034721
FBgn0050363	418.854	0.251135	0.0777458	3.23021	0.00123699	0.0348009
FBgn0050366	418.854	0.251135	0.0777458	3.23021	0.00123699	0.0348009
FBgn0058006	332.839	-0.342009	0.105966	-3.22752	0.00124867	0.0349941
FBgn0051472	273.269	0.326234	0.101062	3.22806	0.00124632	0.0349941
FBgn0035014	167.999	0.33719	0.104573	3.22447	0.00126208	0.0351666
FBgn0003149	4892.17	0.341826	0.106007	3.22457	0.00126164	0.0351666
FBgn0030558	1129.59	-0.45514	0.141143	-3.22467	0.00126117	0.0351666
FBgn0067311	43.2988	-0.44343	0.137624	-3.22203	0.00127285	0.0353312
FBgn0000411	45.9401	0.436194	0.135362	3.22243	0.0012711	0.0353312
FBgn0038467	188.267	0.41297	0.128198	3.22135	0.00127588	0.035348
FBgn0052499	24.9665	0.584215	0.181481	3.21915	0.00128571	0.0355524
FBgn0025676	65.5535	0.542858	0.168715	3.2176	0.00129267	0.0356772
FBgn0032685	113.552	-0.420754	0.130813	-3.21645	0.00129786	0.0357525
FBgn0260006	214.703	-0.314339	0.0977568	-3.21552	0.0013021	0.0358015
FBgn0034484	94.5195	-0.5343	0.16648	-3.20939	0.00133018	0.0365035
FBgn0001098	1881.57	0.377471	0.117634	3.20885	0.00133265	0.0365035
FBgn0032965	37.4629	0.508163	0.15856	3.20485	0.00135131	0.0369452
FBgn0036941	164.938	0.283618	0.0885276	3.20372	0.00135663	0.0370211
FBgn0085462	55.0403	0.563989	0.17608	3.20303	0.00135991	0.0370411
FBgn0036426	65.1425	0.448389	0.140196	3.19831	0.00138238	0.0375125
FBgn0266240	2.79521	0.514428	0.160842	3.19834	0.00138219	0.0375125
FBgn0032698	15.269	-0.524448	0.164136	-3.1952	0.00139732	0.0375938
FBgn0037874	2875.8	-0.240863	0.0753696	-3.19575	0.00139468	0.0375938
FBgn0038731	66.6082	-0.603619	0.18881	-3.19696	0.00138884	0.0375938
FBgn0264429	23.662	-0.592954	0.185588	-3.195	0.0013983	0.0375938
FBgn0261446	92.5744	-0.353327	0.110587	-3.19502	0.00139823	0.0375938
FBgn0034674	177.771	-0.335969	0.105209	-3.19335	0.00140633	0.0377399
FBgn0051798	237.24	0.332168	0.104082	3.1914	0.00141585	0.0379215
FBgn0033574	334.639	-0.455489	0.14277	-3.19037	0.00142092	0.0379215
FBgn0053182	598.35	0.193929	0.0607762	3.19087	0.00141844	0.0379215
FBgn0032366	40.5483	0.521535	0.163511	3.18961	0.00142463	0.0379509
FBgn0265150	10.363	0.600955	0.188453	3.18889	0.00142821	0.0379768
FBgn0030028	15.1022	-0.589276	0.184831	-3.18818	0.00143172	0.0380007
FBgn0039207	696.562	0.357148	0.11209	3.18627	0.0014412	0.0381826
FBgn0027562	593.473	-0.399078	0.125354	-3.18361	0.00145452	0.0384655
FBgn0050033	17.2433	0.594814	0.187056	3.17988	0.00147338	0.0388176
FBgn0035194	12.6604	0.578626	0.181988	3.17948	0.00147539	0.0388176
FBgn0036738	649.028	0.505985	0.159145	3.17939	0.00147584	0.0388176
FBgn0000416	6448.89	-0.147644	0.0464468	-3.17878	0.00147898	0.0388299
FBgn0033446	2446.52	-0.587228	0.184923	-3.17552	0.00149566	0.039197
FBgn0044452	735.451	-0.267367	0.0842345	-3.17408	0.0015031	0.0392506
FBgn0015773	87.3426	0.393633	0.124002	3.1744	0.00150148	0.0392506
FBgn0033321	84.005	-0.392416	0.12368	-3.17283	0.00150963	0.0393505
FBgn0035356	393.102	-0.370125	0.116736	-3.17061	0.00152118	0.0395807
FBgn0039788	223.035	0.304586	0.0961139	3.16901	0.00152959	0.0397283
FBgn0002306	262.711	-0.253436	0.0800585	-3.16564	0.00154742	0.0401197
FBgn0034312	66.1263	-0.42171	0.133361	-3.16216	0.00156602	0.0405299
FBgn0033397	215.887	-0.372744	0.117897	-3.1616	0.00156903	0.0405355
FBgn0030120	29.0273	0.507476	0.160563	3.1606	0.00157447	0.0406039
FBgn0034126	67.2067	0.469813	0.148771	3.15796	0.00158879	0.0409008
FBgn0010019	97617.3	-0.257391	0.0815395	-3.15664	0.00159597	0.041013
FBgn0039026	1305.93	0.29275	0.0927931	3.15487	0.00160571	0.0411906
FBgn0038124	68.6852	0.393729	0.124962	3.15078	0.00162835	0.0416979
FBgn0265766	5.78006	0.586316	0.186482	3.14409	0.00166604	0.0425879
FBgn0052024	65.7346	-0.501558	0.159729	-3.14006	0.00168912	0.0431021
FBgn0051742	109.7	0.493183	0.15711	3.13909	0.00169474	0.0431698
FBgn0034715	198.821	-0.394892	0.12591	-3.1363	0.00171092	0.0435059
FBgn0085313	192.18	-0.393915	0.125733	-3.13294	0.00173064	0.0439305
FBgn0034755	14.6933	-0.57704	0.184341	-3.13029	0.00174632	0.0442513
FBgn0250836	617.063	0.580141	0.185579	3.12612	0.00177129	0.0446506
FBgn0037454	542.856	0.244349	0.0781531	3.12654	0.00176874	0.0446506
FBgn0263048	3099.3	0.203528	0.0650985	3.12646	0.00176923	0.0446506
FBgn0035281	8.96076	0.578119	0.185175	3.12202	0.00179615	0.0451991
FBgn0035638	219.121	0.391687	0.125532	3.12022	0.00180714	0.0453969
FBgn0032878	256.443	0.299971	0.0961854	3.11867	0.0018167	0.0455585
FBgn0034464	324.333	0.329776	0.105844	3.11568	0.00183521	0.0459435
FBgn0266380	3.90323	0.47306	0.151927	3.11372	0.00184742	0.0461697
FBgn0033629	12.3512	0.569655	0.18303	3.11235	0.00185604	0.0463056
FBgn0038682	186.013	-0.254398	0.0818219	-3.10917	0.00187614	0.0467269
FBgn0034398	1711.37	-0.306492	0.0986095	-3.10814	0.00188269	0.0468097
FBgn0038631	501.53	-0.524313	0.168725	-3.1075	0.00188674	0.0468305
FBgn0264867	4.77275	0.512731	0.165059	3.10636	0.00189408	0.0468527
FBgn0036820	417.069	-0.275103	0.0885495	-3.10677	0.00189141	0.0468527
FBgn0262690	78.7805	0.348529	0.112217	3.10584	0.00189742	0.0468558
FBgn0263403	61.9812	0.561825	0.180927	3.10525	0.00190117	0.0468688
FBgn0035195	534.194	0.313671	0.101032	3.10466	0.001905	0.0468837
FBgn0034909	402.424	-0.471605	0.152272	-3.09713	0.00195403	0.0478483
FBgn0040554	33.8036	-0.585278	0.188933	-3.09781	0.00194955	0.0478483
FBgn0030191	562.24	0.358438	0.115732	3.09713	0.00195407	0.0478483
FBgn0250846	179.989	0.384135	0.124055	3.09648	0.00195834	0.0478723
FBgn0265808	3.35603	-0.530064	0.171293	-3.0945	0.00197147	0.0481125
FBgn0264299	264.283	0.342054	0.110646	3.09141	0.00199206	0.0483714
FBgn0264298	264.283	0.342054	0.110646	3.09141	0.00199206	0.0483714
FBgn0264297	264.283	0.342054	0.110646	3.09141	0.00199206	0.0483714
FBgn0259714	75.1737	-0.450407	0.14573	-3.09069	0.0019969	0.0484081
FBgn0053125	576.37	0.329954	0.106805	3.0893	0.00200625	0.048554
FBgn0036218	481.95	0.285739	0.0925833	3.08629	0.00202668	0.0489669
FBgn0031959	31.7154	-0.512391	0.166074	-3.08532	0.00203336	0.0490467
FBgn0011584	1109.25	-0.302588	0.0980947	-3.08465	0.00203794	0.0490758
FBgn0035790	1.96526	0.469165	0.152211	3.08233	0.00205384	0.0492143
FBgn0015770	4.56961	0.568935	0.184563	3.0826	0.00205199	0.0492143
FBgn0051038	530.447	-0.246413	0.0799205	-3.08322	0.0020477	0.0492143
FBgn0038506	22.1464	0.549265	0.178238	3.08163	0.00205867	0.049249
FBgn0038423	412.616	0.262675	0.0852714	3.08046	0.00206682	0.0493627
FBgn0063261	207.182	0.277211	0.0900957	3.07685	0.002092	0.0498822
FBgn0263442	4.84945	0.576711	0.1875	3.07579	0.00209947	0.0499729
FBgn0040069	160.178	0.543104	0.1766	3.07533	0.00210268	0.0499729

## Sheet: SignHeadGenes_N2S
gene	baseMean	log2FoldChange (SFS/NFS2)	lfcSE	stat	pvalue	padj
FBgn0046253	57.5099	-5.46052	0.155704	-35.0698	1.94497e-269	2.54072e-265
FBgn0035501	539.777	-2.74306	0.114482	-23.9606	7.17231e-127	4.68459e-123
FBgn0034859	114.043	-2.3105	0.106273	-21.7413	8.35164e-105	3.63658e-101
FBgn0034860	427.439	2.65278	0.139922	18.959	3.71958e-80	1.21472e-76
FBgn0040717	110.552	-3.47824	0.186048	-18.6953	5.40255e-78	1.41147e-74
FBgn0034391	109.393	-3.48236	0.186751	-18.647	1.33479e-77	2.90606e-74
FBgn0035154	13.5265	-3.13871	0.194343	-16.1504	1.12779e-58	2.10462e-55
FBgn0029170	84.533	-2.76199	0.171674	-16.0885	3.06973e-58	5.01248e-55
FBgn0031959	58.7238	-2.46406	0.153482	-16.0544	5.3291e-58	7.7349e-55
FBgn0039620	716.591	-1.36166	0.0854366	-15.9376	3.4737e-57	4.53769e-54
FBgn0260006	227.91	-1.61724	0.101584	-15.9202	4.59018e-57	5.45104e-54
FBgn0038526	19.7608	-3.04634	0.191654	-15.895	6.85801e-57	7.46551e-54
FBgn0040718	187.834	-2.89013	0.182732	-15.8162	2.40737e-56	2.41903e-53
FBgn0033356	1173.46	1.22662	0.0804822	15.2409	1.89387e-52	1.76711e-49
FBgn0031327	370.226	-2.12747	0.144418	-14.7314	4.05467e-49	3.53108e-46
FBgn0035022	70.8068	-2.79436	0.190648	-14.6571	1.213e-48	9.90342e-46
FBgn0036040	35.4894	-2.1305	0.150704	-14.137	2.24742e-45	1.72695e-42
FBgn0035544	291.914	-2.1386	0.155175	-13.7819	3.27679e-43	2.37804e-40
FBgn0031630	76.8268	-1.38227	0.10081	-13.7115	8.66009e-43	5.95404e-40
FBgn0259098	53.1855	-2.16117	0.160968	-13.4261	4.25246e-41	2.77749e-38
FBgn0038205	55.3793	-2.52703	0.188834	-13.3823	7.67829e-41	4.77626e-38
FBgn0004554	256.217	-2.42406	0.181876	-13.3281	1.58871e-40	9.4333e-38
FBgn0032116	117.155	-2.11448	0.161581	-13.0862	3.94699e-39	2.24172e-36
FBgn0053199	973.018	1.44713	0.110899	13.0491	6.43209e-39	3.50093e-36
FBgn0033760	54.7576	-2.02326	0.158482	-12.7665	2.52164e-37	1.31761e-34
FBgn0015801	242.367	-0.971612	0.0775379	-12.5308	5.06442e-36	2.54448e-33
FBgn0003174	58.5024	-1.81477	0.146405	-12.3955	2.76256e-35	1.33657e-32
FBgn0033372	11.2232	-2.28411	0.185829	-12.2914	1.00707e-34	4.69833e-32
FBgn0036588	5.49863	-2.38005	0.196287	-12.1253	7.75439e-34	3.49295e-31
FBgn0039108	15.3169	-2.35478	0.197847	-11.902	1.1549e-32	5.0288e-30
FBgn0015907	526.663	-0.597098	0.0515429	-11.5845	4.93875e-31	2.08113e-28
FBgn0039355	27.9493	-1.82645	0.159164	-11.4753	1.75605e-30	7.16853e-28
FBgn0033033	783.08	-0.963375	0.0871254	-11.0573	2.01994e-28	7.99589e-26
FBgn0037181	7.5771	-2.1584	0.195373	-11.0475	2.25321e-28	8.65695e-26
FBgn0033603	71.6626	-2.16379	0.198026	-10.9268	8.58403e-28	3.20381e-25
FBgn0051522	981.467	-0.743479	0.0706285	-10.5266	6.51339e-26	2.36346e-23
FBgn0036589	297.714	-1.96702	0.191445	-10.2746	9.1723e-25	3.23832e-22
FBgn0038070	14.7652	-1.93061	0.192244	-10.0425	9.91245e-24	3.40754e-21
FBgn0032495	109.087	-1.42748	0.142717	-10.0022	1.49098e-23	4.99402e-21
FBgn0264866	3.26455	-1.84083	0.184698	-9.96673	2.13127e-23	6.96021e-21
FBgn0032536	295.17	-1.34382	0.135012	-9.95331	2.43944e-23	7.77229e-21
FBgn0261705	41.4531	-1.18819	0.121542	-9.77597	1.42787e-22	4.44102e-20
FBgn0033875	701.57	1.37459	0.143637	9.56985	1.07062e-21	3.17851e-19
FBgn0040832	139.799	-1.67218	0.174703	-9.57157	1.05291e-21	3.17851e-19
FBgn0046258	22.4347	-1.68263	0.175921	-9.56473	1.1249e-21	3.26546e-19
FBgn0260942	216.826	-0.988611	0.105043	-9.4115	4.89083e-21	1.38889e-18
FBgn0034693	911.109	-0.946448	0.102195	-9.26121	2.02137e-20	5.61811e-18
FBgn0034067	183.923	-0.756069	0.0832553	-9.08134	1.07245e-19	2.91864e-17
FBgn0262139	113.594	-0.74771	0.0829549	-9.01346	1.9966e-19	5.32278e-17
FBgn0038180	31.1693	-1.65456	0.186246	-8.88374	6.46474e-19	1.68898e-16
FBgn0024989	71.6232	-1.67721	0.190972	-8.78251	1.59868e-18	4.09481e-16
FBgn0031464	130.195	-1.00473	0.115503	-8.69875	3.35548e-18	8.42936e-16
FBgn0050154	13.7198	-1.48947	0.17792	-8.37159	5.68437e-17	1.40104e-14
FBgn0250871	360.029	-0.807351	0.0976581	-8.26711	1.37241e-16	3.31997e-14
FBgn0250835	52.5929	-1.61398	0.196617	-8.20873	2.23538e-16	5.30922e-14
FBgn0262717	102.022	-1.12756	0.138797	-8.1238	4.51795e-16	1.05389e-13
FBgn0040817	92.5935	-0.92223	0.114002	-8.08961	5.98568e-16	1.37177e-13
FBgn0031734	1317.76	-0.77368	0.0960635	-8.05384	8.0237e-16	1.80713e-13
FBgn0261269	44.3104	-1.14101	0.141722	-8.05105	8.20856e-16	1.81743e-13
FBgn0030105	26.698	-1.46387	0.182467	-8.02268	1.0346e-15	2.25249e-13
FBgn0033667	11.3637	-1.41769	0.17925	-7.90902	2.59414e-15	5.55528e-13
FBgn0035480	75.4027	-1.03706	0.131236	-7.90226	2.7388e-15	5.77048e-13
FBgn0040259	549.882	-1.28423	0.163767	-7.8418	4.4414e-15	9.20921e-13
FBgn0085310	1.78857	-1.34169	0.173098	-7.75104	9.11436e-15	1.86033e-12
FBgn0035750	5.51673	-1.18429	0.155363	-7.62271	2.48412e-14	4.99232e-12
FBgn0040972	191.939	-1.43534	0.188477	-7.61546	2.62756e-14	5.20057e-12
FBgn0038631	74.9863	-1.35887	0.179197	-7.58313	3.37304e-14	6.57643e-12
FBgn0003312	5.18419	-1.4784	0.195149	-7.57577	3.57009e-14	6.85825e-12
FBgn0039324	981.75	-1.48987	0.198021	-7.52383	5.31948e-14	1.00708e-11
FBgn0032685	254.314	-0.786697	0.105047	-7.489	6.94006e-14	1.29511e-11
FBgn0051104	10.2988	-1.48012	0.198074	-7.47254	7.86588e-14	1.44721e-11
FBgn0052564	2.7241	-1.43798	0.192924	-7.45364	9.07976e-14	1.64735e-11
FBgn0003495	215.267	-0.716822	0.0978083	-7.32885	2.32144e-13	4.15411e-11
FBgn0262057	299.882	-0.440917	0.060706	-7.26316	3.78144e-13	6.67526e-11
FBgn0053126	177.022	-0.86508	0.119428	-7.2435	4.37261e-13	7.61592e-11
FBgn0026084	432.314	-0.53143	0.0743178	-7.15078	8.62832e-13	1.48305e-10
FBgn0033307	4.19882	-1.37888	0.193768	-7.11612	1.1101e-12	1.88327e-10
FBgn0002036	172.83	-0.569995	0.0805844	-7.07327	1.51326e-12	2.53432e-10
FBgn0010381	748.395	-1.07434	0.153073	-7.01848	2.24296e-12	3.70883e-10
FBgn0259247	423.179	-0.580023	0.0828614	-6.99992	2.56112e-12	4.18199e-10
FBgn0034761	226.723	1.37327	0.198054	6.93379	4.09713e-12	6.60751e-10
FBgn0038595	2.28513	-1.15361	0.166605	-6.92418	4.38494e-12	6.98542e-10
FBgn0035132	211.726	-0.788156	0.113889	-6.92038	4.5044e-12	7.08927e-10
FBgn0260004	75.9024	-0.889517	0.128829	-6.90464	5.03308e-12	7.82703e-10
FBgn0030310	72.6106	-1.05722	0.15339	-6.89237	5.48712e-12	8.43274e-10
FBgn0036612	17.8598	-1.30185	0.188941	-6.89029	5.56795e-12	8.45745e-10
FBgn0035427	13.5136	-1.32876	0.193076	-6.88208	5.8984e-12	8.85287e-10
FBgn0036676	3.01923	-1.3079	0.190087	-6.88051	5.96381e-12	8.85287e-10
FBgn0039130	60.2191	-0.71994	0.105929	-6.79641	1.07255e-11	1.57423e-09
FBgn0037796	305.694	-0.864921	0.127733	-6.7713	1.27634e-11	1.85253e-09
FBgn0035985	275.274	-0.972437	0.144452	-6.73188	1.67486e-11	2.40425e-09
FBgn0002306	354.383	-0.616573	0.0916892	-6.72459	1.76087e-11	2.50024e-09
FBgn0039297	22.0442	-1.27685	0.190124	-6.71589	1.86922e-11	2.62555e-09
FBgn0051769	739.668	-0.771817	0.115154	-6.70245	2.04949e-11	2.84813e-09
FBgn0038130	88.1069	-0.999351	0.149305	-6.69336	2.1811e-11	2.99913e-09
FBgn0033817	102.709	-1.31158	0.196451	-6.67639	2.44903e-11	3.33246e-09
FBgn0038632	18.7448	-1.17956	0.177058	-6.66202	2.70093e-11	3.63734e-09
FBgn0051781	343.475	-0.799778	0.120094	-6.6596	2.74575e-11	3.65998e-09
FBgn0029804	105.455	-0.717271	0.107951	-6.6444	3.04446e-11	4.01715e-09
FBgn0264751	51.2813	-0.761303	0.115233	-6.60664	3.93144e-11	5.13564e-09
FBgn0039048	363.198	-0.564165	0.0854437	-6.60278	4.03528e-11	5.21909e-09
FBgn0034094	113.393	-0.844454	0.128086	-6.59289	4.31355e-11	5.5243e-09
FBgn0027525	799.156	-0.470173	0.0715192	-6.57408	4.8954e-11	6.2086e-09
FBgn0035452	36.7468	-0.947533	0.144423	-6.56082	5.35119e-11	6.7214e-09
FBgn0013272	3662.94	-0.413858	0.0631366	-6.55496	5.56549e-11	6.92401e-09
FBgn0030398	25.3055	-1.29409	0.198084	-6.53305	6.44418e-11	7.94154e-09
FBgn0031629	489.291	-0.755101	0.116629	-6.4744	9.51907e-11	1.16213e-08
FBgn0263239	45.5901	-0.734305	0.114295	-6.42466	1.32166e-10	1.5986e-08
FBgn0002939	148.286	-1.24356	0.195202	-6.37065	1.88235e-10	2.25588e-08
FBgn0035553	86.4904	-1.24437	0.19798	-6.28532	3.27179e-10	3.8587e-08
FBgn0036781	10.7264	-1.05642	0.168087	-6.28499	3.27885e-10	3.8587e-08
FBgn0033665	69.7627	-0.749743	0.119436	-6.27735	3.44384e-10	4.01669e-08
FBgn0031973	120.495	-0.772983	0.123409	-6.26357	3.7626e-10	4.34964e-08
FBgn0265413	170.465	-0.582124	0.0940234	-6.19126	5.96842e-10	6.83907e-08
FBgn0027570	183.279	-0.743468	0.120131	-6.18884	6.06098e-10	6.88474e-08
FBgn0052091	142.674	-0.922935	0.150583	-6.12906	8.83995e-10	9.95485e-08
FBgn0034387	209.518	1.16065	0.190705	6.08609	1.15698e-09	1.29177e-07
FBgn0261446	96.8541	-0.727151	0.120063	-6.05638	1.39216e-09	1.54116e-07
FBgn0036891	345.907	-0.822814	0.136363	-6.03401	1.59942e-09	1.75573e-07
FBgn0039650	8.24846	1.17764	0.196909	5.98061	2.22305e-09	2.41997e-07
FBgn0034558	15.7256	-1.11956	0.188223	-5.94804	2.71374e-09	2.92971e-07
FBgn0000557	3738.79	-0.29522	0.0497601	-5.93287	2.97688e-09	3.18746e-07
FBgn0004449	2912.61	-0.261822	0.0442335	-5.91909	3.23724e-09	3.43805e-07
FBgn0263541	4.49163	-1.16962	0.19795	-5.90864	3.44945e-09	3.63389e-07
FBgn0034741	20.7971	-1.03062	0.17495	-5.89093	3.84024e-09	4.01321e-07
FBgn0036015	1451.05	0.715971	0.122863	5.82741	5.62937e-09	5.83623e-07
FBgn0010395	15.4251	-1.11154	0.191051	-5.81804	5.95414e-09	6.12433e-07
FBgn0259209	286.698	0.828818	0.142601	5.81215	6.1677e-09	6.29443e-07
FBgn0265266	5.93433	-1.09518	0.189028	-5.79374	6.8835e-09	6.97048e-07
FBgn0039326	182.239	-0.700131	0.121519	-5.7615	8.33673e-09	8.37713e-07
FBgn0033809	56.204	-0.681225	0.118337	-5.75664	8.5804e-09	8.49135e-07
FBgn0023541	16.8125	-0.980182	0.17026	-5.75698	8.56311e-09	8.49135e-07
FBgn0039486	77.9045	-1.11065	0.19348	-5.74037	9.44697e-09	9.27863e-07
FBgn0039237	2.0176	-0.966086	0.168979	-5.7172	1.08296e-08	1.05572e-06
FBgn0039754	346.913	-0.678967	0.119396	-5.68667	1.29537e-08	1.25344e-06
FBgn0033574	113.956	-1.07866	0.19233	-5.60838	2.0423e-08	1.96166e-06
FBgn0030234	97.6319	0.732396	0.130889	5.59556	2.19908e-08	2.09684e-06
FBgn0033926	1700	-1.07798	0.193054	-5.58382	2.35286e-08	2.22721e-06
FBgn0032805	8.28326	-1.05556	0.189099	-5.58208	2.37658e-08	2.23347e-06
FBgn0032473	3.83325	-0.784065	0.1407	-5.57262	2.50941e-08	2.34146e-06
FBgn0039299	5.63756	-1.09916	0.197939	-5.55304	2.80742e-08	2.60095e-06
FBgn0032230	119.782	-0.515372	0.0929878	-5.54236	2.98416e-08	2.74521e-06
FBgn0029681	1.82461	-0.944899	0.17114	-5.5212	3.36701e-08	3.07575e-06
FBgn0032774	1053.83	-0.622866	0.112865	-5.51868	3.41553e-08	3.07704e-06
FBgn0033134	153.767	-0.538005	0.0974873	-5.51872	3.41481e-08	3.07704e-06
FBgn0053178	131.594	-0.66312	0.12029	-5.51267	3.53438e-08	3.16231e-06
FBgn0051472	130.166	0.665362	0.121021	5.49791	3.84322e-08	3.41524e-06
FBgn0035620	2.54983	-0.765042	0.139509	-5.48381	4.16264e-08	3.67409e-06
FBgn0015766	6183.15	-0.396711	0.0725577	-5.46752	4.56363e-08	3.9747e-06
FBgn0011576	275.013	-0.559938	0.102412	-5.46751	4.56407e-08	3.9747e-06
FBgn0001321	26.2052	-0.82337	0.151214	-5.44506	5.17885e-08	4.48022e-06
FBgn0034126	36.317	1.04454	0.192315	5.43138	5.59208e-08	4.77727e-06
FBgn0010435	1646.38	-0.487744	0.0898375	-5.42918	5.66136e-08	4.77727e-06
FBgn0260745	1470.64	-0.587173	0.108156	-5.42895	5.6685e-08	4.77727e-06
FBgn0030993	16.966	-1.07023	0.197088	-5.43021	5.62873e-08	4.77727e-06
FBgn0014863	597.492	0.475729	0.0877141	5.42364	5.8399e-08	4.89016e-06
FBgn0032143	2.64762	-0.917264	0.169823	-5.40131	6.61558e-08	5.50442e-06
FBgn0030761	168.647	0.444838	0.0826353	5.38315	7.31923e-08	6.05134e-06
FBgn0000261	1881.01	-0.623851	0.116424	-5.35842	8.39542e-08	6.89744e-06
FBgn0052082	713.766	-0.398366	0.0744945	-5.34759	8.91346e-08	7.27728e-06
FBgn0002577	5.7564	-0.954785	0.17985	-5.30877	1.10365e-07	8.95464e-06
FBgn0039298	182.596	-0.968671	0.183617	-5.27549	1.32404e-07	1.06765e-05
FBgn0051029	25.0533	-1.03024	0.196032	-5.25546	1.47653e-07	1.18331e-05
FBgn0033748	6.09418	-1.03502	0.197039	-5.25284	1.4977e-07	1.19296e-05
FBgn0020510	226.688	-0.635949	0.121116	-5.25076	1.51476e-07	1.19923e-05
FBgn0034639	56.6665	-0.574351	0.109465	-5.24688	1.54699e-07	1.21737e-05
FBgn0259233	47.3774	-0.8385	0.159844	-5.24575	1.5565e-07	1.21752e-05
FBgn0029158	123.955	-0.710902	0.135766	-5.23625	1.63876e-07	1.27424e-05
FBgn0031240	8.15786	1.0366	0.198067	5.23361	1.66235e-07	1.28493e-05
FBgn0052282	417.387	-1.03066	0.197065	-5.23006	1.69451e-07	1.30208e-05
FBgn0010620	189.86	-0.508755	0.0973375	-5.22671	1.72554e-07	1.31817e-05
FBgn0019947	174.504	-0.548387	0.105091	-5.21821	1.80661e-07	1.37208e-05
FBgn0000394	159.982	-0.475419	0.0911704	-5.21462	1.84196e-07	1.39084e-05
FBgn0034022	7.66024	-1.01599	0.195239	-5.20383	1.95224e-07	1.46564e-05
FBgn0030309	179.176	-0.612298	0.117818	-5.19696	2.02569e-07	1.51209e-05
FBgn0031854	10.0895	-0.953589	0.183729	-5.19018	2.10086e-07	1.55929e-05
FBgn0039494	121.808	-0.771838	0.149572	-5.16032	2.46534e-07	1.81948e-05
FBgn0030164	123.091	-0.719944	0.139853	-5.14785	2.63493e-07	1.93371e-05
FBgn0032474	275.667	0.383593	0.0748608	5.12408	2.98997e-07	2.18201e-05
FBgn0053474	6.36352	-1.00964	0.197293	-5.11748	3.09641e-07	2.24466e-05
FBgn0036279	752.189	0.503658	0.0984525	5.11575	3.12502e-07	2.24466e-05
FBgn0039594	1106.8	-0.43582	0.0851942	-5.11561	3.12737e-07	2.24466e-05
FBgn0034756	39.3385	1.00859	0.197865	5.09739	3.44376e-07	2.45824e-05
FBgn0028886	109.126	-0.639852	0.126181	-5.07093	3.95884e-07	2.81056e-05
FBgn0263132	106.1	-0.714699	0.141645	-5.04571	4.51851e-07	3.19055e-05
FBgn0032021	794.795	0.330307	0.0655595	5.03828	4.69739e-07	3.29903e-05
FBgn0030459	1.15402	-0.684696	0.136279	-5.02421	5.05504e-07	3.53123e-05
FBgn0038525	21.1043	0.956602	0.190941	5.00995	5.44446e-07	3.78303e-05
FBgn0037375	137.914	0.58657	0.117236	5.00331	5.63546e-07	3.89503e-05
FBgn0041181	451.656	-0.535518	0.107469	-4.98301	6.26018e-07	4.28151e-05
FBgn0002937	383.298	0.568356	0.114041	4.98378	6.23535e-07	4.28151e-05
FBgn0005664	426.996	-0.964886	0.193675	-4.98198	6.29366e-07	4.28198e-05
FBgn0050121	1.70008	-0.814384	0.163654	-4.97624	6.48302e-07	4.38796e-05
FBgn0031472	1.50593	-0.798008	0.160964	-4.95767	7.13421e-07	4.80382e-05
FBgn0035085	2.40097	-0.881279	0.178654	-4.9329	8.10189e-07	5.42744e-05
FBgn0032973	43.8688	-0.886668	0.180287	-4.91809	8.73939e-07	5.82463e-05
FBgn0259994	2613.39	0.344976	0.0703134	4.90626	9.28307e-07	6.15557e-05
FBgn0027584	998.39	-0.842225	0.171723	-4.90456	9.36347e-07	6.17753e-05
FBgn0034534	163.102	-0.502932	0.102699	-4.89714	9.72438e-07	6.3834e-05
FBgn0031558	119.176	0.955667	0.195289	4.89361	9.90007e-07	6.46623e-05
FBgn0052354	49.9971	0.658296	0.135156	4.87065	1.11231e-06	7.22888e-05
FBgn0000083	784.607	-0.387507	0.0798574	-4.85249	1.21921e-06	7.88442e-05
FBgn0033717	314.042	-0.340027	0.070124	-4.84895	1.2412e-06	7.98707e-05
FBgn0039161	69.8594	-0.747119	0.154391	-4.83913	1.3041e-06	8.3507e-05
FBgn0051997	317.361	-0.513261	0.106246	-4.83087	1.35937e-06	8.66215e-05
FBgn0038341	184.949	-0.413468	0.0857253	-4.82318	1.41287e-06	8.95941e-05
FBgn0035581	4.79903	-0.953737	0.198066	-4.81524	1.47024e-06	9.27813e-05
FBgn0263406	6.29862	0.924115	0.191974	4.81375	1.48125e-06	9.30266e-05
FBgn0033321	72.9823	-0.711616	0.148098	-4.80502	1.54733e-06	9.67116e-05
FBgn0051300	146.294	-0.898455	0.187285	-4.79727	1.60842e-06	0.000100051
FBgn0263971	0.734398	-0.548322	0.115033	-4.76667	1.87294e-06	0.000115954
FBgn0035434	437.953	-0.918188	0.193075	-4.75561	1.97845e-06	0.000121908
FBgn0034725	494.609	0.371587	0.0782139	4.75091	2.02506e-06	0.000124194
FBgn0052694	332.891	-0.582417	0.122729	-4.74557	2.07915e-06	0.000126916
FBgn0259226	122.964	-0.869348	0.183245	-4.74418	2.0935e-06	0.000127197
FBgn0013771	238.497	-0.537557	0.113911	-4.7191	2.36886e-06	0.000143261
FBgn0029608	369.556	-0.402298	0.0853701	-4.7124	2.44817e-06	0.000147375
FBgn0039328	95.5086	-0.437915	0.0930111	-4.7082	2.49913e-06	0.000149753
FBgn0003209	513.645	-0.345839	0.073515	-4.70433	2.54701e-06	0.000151925
FBgn0001311	21.986	-0.888703	0.189022	-4.7016	2.58137e-06	0.000153274
FBgn0031466	4.92405	-0.823372	0.175511	-4.69127	2.71508e-06	0.000160485
FBgn0035089	109.114	-0.800987	0.170815	-4.68922	2.74254e-06	0.000161377
FBgn0265842	0.592943	-0.598223	0.127615	-4.68771	2.76276e-06	0.000161838
FBgn0028646	827.194	0.429847	0.0920222	4.67112	2.99563e-06	0.000174696
FBgn0023550	42.6308	-0.828136	0.177344	-4.66967	3.01688e-06	0.000175153
FBgn0033744	130.228	0.437291	0.0939964	4.65221	3.28401e-06	0.000189819
FBgn0027552	939.397	0.908788	0.195846	4.64033	3.47855e-06	0.000200178
FBgn0040900	9.24213	-0.916582	0.197653	-4.63734	3.52925e-06	0.000202204
FBgn0035815	136.754	0.492592	0.10641	4.62918	3.67108e-06	0.000209412
FBgn0035802	542.641	-0.414364	0.0895637	-4.62648	3.7194e-06	0.000210127
FBgn0036773	142.191	-0.37677	0.0814242	-4.62725	3.70557e-06	0.000210127
FBgn0038422	95.7197	-0.633626	0.136977	-4.62578	3.73187e-06	0.000210127
FBgn0029506	781.965	-0.28642	0.0622658	-4.59995	4.22593e-06	0.000236924
FBgn0004687	344.548	-0.375014	0.0816447	-4.59324	4.36419e-06	0.00024363
FBgn0039709	241.568	-0.335152	0.073049	-4.58804	4.4743e-06	0.000248714
FBgn0066365	5.24968	-0.900123	0.196291	-4.58565	4.52569e-06	0.000250505
FBgn0036881	21.6818	-0.895799	0.195497	-4.58217	4.6017e-06	0.000253637
FBgn0036678	4.32191	-0.751457	0.165159	-4.54991	5.3669e-06	0.00029457
FBgn0037117	217.273	0.379064	0.0833299	4.54896	5.39119e-06	0.000294666
FBgn0035321	385.738	-0.379928	0.0837605	-4.53588	5.73633e-06	0.000312224
FBgn0032075	117.315	-0.721304	0.159574	-4.52019	6.17853e-06	0.000334897
FBgn0005592	88.0598	-0.479307	0.106094	-4.51775	6.24995e-06	0.000337368
FBgn0035083	121.005	-0.401197	0.0889995	-4.50786	6.54854e-06	0.000352031
FBgn0030870	186.159	-0.418292	0.0928539	-4.50485	6.64212e-06	0.000355599
FBgn0004777	10.6761	-0.876373	0.195122	-4.49141	7.07516e-06	0.000377236
FBgn0040502	1743.74	0.762196	0.169803	4.4887	7.16576e-06	0.000380513
FBgn0003660	243.832	-0.317025	0.0708071	-4.4773	7.55923e-06	0.000399782
FBgn0051370	70.0858	-0.787717	0.176088	-4.47344	7.69708e-06	0.000405431
FBgn0036571	176.417	0.42824	0.0960018	4.46074	8.16757e-06	0.000428486
FBgn0065047	1.41282	-0.658574	0.147679	-4.4595	8.21524e-06	0.000429263
FBgn0002031	199.65	0.3622	0.0812852	4.45591	8.35366e-06	0.000434756
FBgn0039024	870.684	-0.42596	0.0957825	-4.44715	8.70151e-06	0.000451063
FBgn0032192	12.0618	-0.807725	0.181777	-4.44349	8.85128e-06	0.000455938
FBgn0038071	17.8415	-0.880114	0.198084	-4.44314	8.86536e-06	0.000455938
FBgn0259229	57.4658	0.869403	0.196029	4.43506	9.20451e-06	0.000471523
FBgn0028491	88.4766	-0.530722	0.119794	-4.43027	9.4116e-06	0.000480249
FBgn0034569	5.25026	-0.87281	0.197459	-4.4202	9.86093e-06	0.000501219
FBgn0039419	337.369	-0.391988	0.0888	-4.41428	1.01345e-05	0.000513128
FBgn0039203	42.0602	-0.775303	0.175774	-4.41078	1.02998e-05	0.000519481
FBgn0017581	9641.4	0.355766	0.0808753	4.39894	1.0878e-05	0.000546536
FBgn0050033	90.5229	0.794201	0.18076	4.39367	1.11451e-05	0.000557811
FBgn0005660	7.11652	-0.850957	0.194217	-4.38147	1.17882e-05	0.000587744
FBgn0031468	1.60554	-0.709246	0.16198	-4.3786	1.19445e-05	0.000591027
FBgn0043535	131.046	0.839767	0.191778	4.37884	1.19311e-05	0.000591027
FBgn0037930	54.7702	0.634362	0.144997	4.375	1.21434e-05	0.000598599
FBgn0027341	400.289	-0.380565	0.0871053	-4.36902	1.24806e-05	0.000612909
FBgn0031307	21.2124	-0.776431	0.177983	-4.3624	1.28645e-05	0.000629398
FBgn0003514	343.174	-0.312885	0.0717521	-4.36063	1.29686e-05	0.000632124
FBgn0037414	6.12848	-0.771708	0.177887	-4.33818	1.43665e-05	0.000697657
FBgn0003159	487.282	-0.290891	0.0673216	-4.32091	1.55384e-05	0.00075177
FBgn0037934	132.335	-0.692271	0.160434	-4.31499	1.59611e-05	0.000769374
FBgn0036620	169.837	0.718251	0.166699	4.30866	1.64246e-05	0.000788805
FBgn0015737	660.232	-0.365976	0.0850545	-4.30284	1.68623e-05	0.000806858
FBgn0028990	238.67	-0.55585	0.129424	-4.29478	1.74865e-05	0.000833672
FBgn0039255	11.4361	-0.8017	0.187145	-4.28384	1.83694e-05	0.000872581
FBgn0035612	17.2001	-0.847199	0.198075	-4.27717	1.89285e-05	0.00089588
FBgn0027586	902.748	-0.696131	0.163066	-4.26901	1.96344e-05	0.000925937
FBgn0035624	33.8618	-0.609348	0.14279	-4.26745	1.97717e-05	0.000929056
FBgn0003028	144.551	-0.379884	0.0891567	-4.26086	2.03639e-05	0.000953453
FBgn0046687	28.3035	-0.626929	0.147695	-4.24476	2.18832e-05	0.00102093
FBgn0035918	6.8313	-0.822628	0.193912	-4.24228	2.21265e-05	0.00102861
FBgn0036547	137.624	-0.643318	0.15193	-4.23431	2.29256e-05	0.0010591
FBgn0039026	2107.37	0.184018	0.0434607	4.23412	2.29446e-05	0.0010591
FBgn0037164	17.5917	-0.669397	0.158662	-4.21902	2.4537e-05	0.00112861
FBtr0310391	7.03707	0.830807	0.197266	4.2116	2.53569e-05	0.00116223
FBgn0032897	545.069	-0.423608	0.100829	-4.20125	2.65445e-05	0.00121242
FBgn0037213	585.316	-0.220233	0.0525377	-4.1919	2.76629e-05	0.0012591
FBgn0027585	712.066	-0.350226	0.0837362	-4.1825	2.88326e-05	0.00130665
FBgn0039666	1.95502	-0.611761	0.146288	-4.1819	2.89077e-05	0.00130665
FBgn0030672	707.652	-0.189367	0.045327	-4.1778	2.94345e-05	0.00132587
FBgn0263236	225.688	-0.577922	0.138494	-4.17292	3.00722e-05	0.00134994
FBgn0029629	250.326	-0.300819	0.0721181	-4.1712	3.02999e-05	0.00135464
FBgn0030932	82.7169	-0.526733	0.126298	-4.17057	3.03843e-05	0.00135464
FBgn0065097	294.526	-0.381304	0.0914609	-4.16904	3.05889e-05	0.00135913
FBtr0339505	23.0726	0.797233	0.1913	4.16745	3.08024e-05	0.00136397
FBgn0035203	63.0874	-0.480829	0.115598	-4.15949	3.18961e-05	0.00140763
FBgn0263344	24.8265	0.821725	0.198081	4.14844	3.3475e-05	0.00147234
FBgn0035859	3.87049	-0.798221	0.192677	-4.1428	3.43088e-05	0.00150395
FBgn0037664	1.47819	-0.661958	0.15985	-4.14112	3.45619e-05	0.00150997
FBgn0020415	976.718	-0.480966	0.11623	-4.13806	3.5026e-05	0.00152515
FBgn0263705	359.212	-0.273186	0.066093	-4.13336	3.57497e-05	0.00155149
FBgn0030841	6.95937	-0.77167	0.186849	-4.12992	3.62893e-05	0.00156969
FBgn0029114	188.677	-0.425088	0.103068	-4.12435	3.71778e-05	0.00160282
FBgn0032587	161.477	-0.541475	0.131707	-4.11122	3.93572e-05	0.0016912
FBgn0051427	10.1118	0.766109	0.186517	4.10745	4.00052e-05	0.0017134
FBgn0037956	306.553	-0.288361	0.0702663	-4.10383	4.06359e-05	0.00173473
FBgn0262719	111.827	-0.387129	0.0945124	-4.09606	4.20236e-05	0.00178813
FBgn0034733	221.362	0.656575	0.160379	4.0939	4.24185e-05	0.00179907
FBgn0085419	271.567	-0.479864	0.117237	-4.09312	4.25599e-05	0.00179923
FBgn0051547	418.847	0.396526	0.0969357	4.0906	4.30252e-05	0.00181302
FBgn0033130	74.8266	-0.539808	0.132129	-4.08547	4.39875e-05	0.00184762
FBgn0035087	653.349	-0.322734	0.0790981	-4.08017	4.50035e-05	0.00188423
FBgn0052412	66.592	-0.681176	0.167464	-4.0676	4.75003e-05	0.0019761
FBgn0259146	383.068	0.266244	0.065451	4.06784	4.74516e-05	0.0019761
FBgn0032603	580.258	-0.395434	0.0976202	-4.05074	5.10569e-05	0.00211732
FBgn0028984	211.504	-0.465502	0.115165	-4.04206	5.29846e-05	0.00219031
FBgn0259923	386.537	0.349317	0.0867627	4.02612	5.67053e-05	0.00233672
FBgn0004914	518.795	-0.285863	0.071078	-4.02182	5.77492e-05	0.00237226
FBgn0263046	23.6941	-0.666965	0.166219	-4.01257	6.00616e-05	0.00245951
FBgn0034187	38.2758	-0.78566	0.195923	-4.01004	6.07078e-05	0.00247821
FBgn0033309	104.487	-0.386462	0.0965489	-4.00276	6.26082e-05	0.00254538
FBgn0038737	25.3233	0.648158	0.161949	4.00225	6.2743e-05	0.00254538
FBgn0038484	1.24111	-0.55648	0.139191	-3.99796	6.389e-05	0.00258389
FBgn0039739	0.60242	-0.433483	0.108502	-3.99516	6.46504e-05	0.00260657
FBgn0034500	202.636	-0.582171	0.146328	-3.97853	6.93419e-05	0.00278712
FBgn0036320	0.489973	-0.385395	0.096936	-3.97576	7.01535e-05	0.00281109
FBgn0037481	25.0999	-0.582695	0.146829	-3.96852	7.23191e-05	0.002889
FBgn0031634	31.63	0.567654	0.143474	3.95649	7.60583e-05	0.00302911
FBgn0000064	6262.74	0.318607	0.0806395	3.95101	7.78226e-05	0.00308996
FBgn0052232	27.3102	0.749679	0.189838	3.94905	7.84606e-05	0.00310585
FBgn0039315	16.7257	-0.781398	0.197925	-3.94795	7.8824e-05	0.00311081
FBgn0040091	44.4678	-0.685944	0.173862	-3.94534	7.96885e-05	0.00313545
FBgn0038405	18.4049	-0.770094	0.195635	-3.93638	8.27211e-05	0.003245
FBgn0001942	4392.44	-0.1955	0.0497281	-3.93137	8.44624e-05	0.00330339
FBgn0039703	231.874	0.647439	0.164724	3.93045	8.47887e-05	0.00330625
FBgn0027655	846.883	0.186508	0.0474964	3.92678	8.60914e-05	0.00334706
FBgn0034605	123.037	0.741978	0.189281	3.91999	8.85527e-05	0.00342992
FBgn0039257	412.669	-0.543018	0.138544	-3.91946	8.87478e-05	0.00342992
FBgn0026415	3685.14	-0.468219	0.11968	-3.91225	9.14393e-05	0.00352351
FBgn0052549	883.051	0.326367	0.0834444	3.91119	9.18433e-05	0.00352867
FBgn0265856	15.4687	0.771507	0.197572	3.90493	9.4251e-05	0.00361056
FBgn0036260	149.511	0.404558	0.103802	3.89741	9.72269e-05	0.00371367
FBgn0035049	164.717	-0.367088	0.0943531	-3.89058	0.000100004	0.00380862
FBgn0259211	445.606	-0.263611	0.0678394	-3.88581	0.000101991	0.00387299
FBgn0263974	39.5626	0.768013	0.197706	3.88463	0.000102486	0.00388052
FBgn0038079	23.9194	-0.611019	0.158121	-3.86424	0.000111436	0.00420719
FBgn0027932	889.606	-0.43051	0.111455	-3.86264	0.000112166	0.00422255
FBgn0259714	183.717	-0.433943	0.112442	-3.85925	0.000113738	0.00425718
FBgn0032682	94.6405	-0.359354	0.0931132	-3.85932	0.000113702	0.00425718
FBgn0264874	24.4358	-0.710281	0.1844	-3.85184	0.000117232	0.00437543
FBgn0263446	1.82588	-0.599418	0.155716	-3.84942	0.000118396	0.00440628
FBgn0032824	8.07807	-0.637771	0.165859	-3.84527	0.00012042	0.00446887
FBgn0036258	871.338	-0.249809	0.0650287	-3.84152	0.000122272	0.00451437
FBgn0036939	46.4315	-0.61261	0.159476	-3.8414	0.000122337	0.00451437
FBgn0032025	204.181	-0.547693	0.142949	-3.83139	0.000127419	0.0046755
FBgn0265087	0.552901	-0.35646	0.0930222	-3.83199	0.000127111	0.0046755
FBgn0033981	126.243	-0.638038	0.166932	-3.82215	0.000132293	0.00484072
FBgn0031701	20.2504	-0.725113	0.18978	-3.82081	0.000133014	0.00485353
FBgn0038953	114.249	-0.36554	0.0957839	-3.8163	0.000135468	0.00492929
FBgn0032726	269.192	0.739435	0.194041	3.81071	0.000138568	0.0050281
FBgn0263504	2.29031	-0.687199	0.180374	-3.80986	0.000139045	0.00503141
FBgn0261385	20.4719	-0.596465	0.157013	-3.79884	0.000145377	0.00524603
FBgn0034796	101.768	-0.575977	0.151656	-3.79792	0.000145913	0.00525087
FBgn0038981	144.896	-0.376089	0.0993696	-3.78475	0.000153864	0.00552179
FBgn0051728	6.16348	-0.746518	0.197565	-3.77859	0.000157717	0.00564454
FBgn0039050	23.876	0.662083	0.175273	3.77743	0.000158453	0.00565539
FBgn0039656	235.105	-0.558264	0.147889	-3.7749	0.000160075	0.00569771
FBgn0034999	134.655	-0.405775	0.107646	-3.76954	0.000163548	0.00580551
FBgn0063498	112.902	0.533716	0.141831	3.76305	0.000167853	0.00594218
FBgn0031675	96.4354	0.377768	0.100546	3.75716	0.000171856	0.00605109
FBgn0262962	14.4156	-0.623903	0.166034	-3.75768	0.000171494	0.00605109
FBgn0031564	8.35473	-0.727879	0.193912	-3.75365	0.00017428	0.00611996
FBgn0039049	23.8424	0.658906	0.175575	3.75284	0.00017484	0.00612316
FBgn0036324	3.33099	-0.719665	0.192119	-3.74594	0.000179723	0.00627732
FBgn0033658	1.39755	-0.621707	0.166058	-3.74392	0.000181174	0.00631113
FBgn0038148	14.2766	-0.723967	0.193843	-3.73481	0.000187858	0.00652655
FBgn0015576	971.942	-0.372186	0.0998078	-3.72903	0.000192219	0.00666038
FBgn0050272	0.297106	-0.348617	0.0936258	-3.72351	0.00019647	0.0067743
FBgn0022702	14.8429	-0.734559	0.197281	-3.72342	0.000196544	0.0067743
FBgn0022153	283.563	-0.231556	0.0622553	-3.71945	0.000199656	0.00686015
FBgn0263390	143.598	-0.503625	0.135423	-3.71891	0.000200086	0.00686015
FBgn0031542	40.5579	-0.71919	0.193482	-3.71709	0.000201535	0.00689174
FBgn0027073	394.951	0.675931	0.18189	3.71614	0.000202286	0.00689938
FBgn0040508	9.54213	-0.732323	0.197388	-3.71007	0.000207202	0.00704863
FBgn0259736	655.205	-0.314917	0.0849808	-3.70575	0.00021077	0.00715139
FBgn0037897	370.891	-0.233891	0.0632199	-3.69965	0.0002159	0.00728893
FBgn0260753	325.608	0.389581	0.105304	3.6996	0.000215939	0.00728893
FBgn0038750	3.2687	-0.631556	0.170897	-3.69554	0.000219423	0.00738742
FBgn0015714	597.809	-0.725968	0.196484	-3.6948	0.000220057	0.00738973
FBgn0031981	613.601	-0.204509	0.0553914	-3.69207	0.000222436	0.00745047
FBgn0028410	8.29048	-0.321678	0.0874119	-3.68003	0.000233206	0.00777136
FBgn0016797	936.419	-0.271508	0.0737701	-3.68046	0.000232811	0.00777136
FBgn0052523	90.6015	0.707228	0.192597	3.67206	0.000240601	0.00799739
FBgn0053475	7.06516	-0.697368	0.190045	-3.6695	0.00024303	0.00805761
FBgn0026077	211.374	-0.550548	0.150117	-3.66747	0.000244965	0.00810121
FBgn0000256	457.324	-0.249816	0.0681889	-3.66358	0.00024871	0.0082043
FBgn0004583	245.491	-0.240707	0.065749	-3.661	0.000251229	0.0082665
FBgn0035522	1.97981	-0.644331	0.176506	-3.65048	0.000261753	0.00854818
FBgn0051105	6.14418	-0.717905	0.196592	-3.65174	0.000260464	0.00854818
FBgn0031097	57.1075	-0.667978	0.182973	-3.65069	0.000261538	0.00854818
FBgn0052313	0.94796	-0.544669	0.149258	-3.64917	0.000263088	0.00857039
FBgn0086909	356.342	0.225629	0.0619031	3.64488	0.000267522	0.00869313
FBgn0031559	8.4999	0.652609	0.179118	3.64345	0.000269003	0.00871958
FBgn0037972	1.34453	-0.510465	0.140383	-3.63624	0.000276645	0.00894508
FBgn0036106	1916.45	-0.712989	0.196209	-3.63382	0.000279253	0.00900712
FBgn0001083	113.454	-0.527497	0.145582	-3.62338	0.00029078	0.00935583
FBgn0033970	99.484	-0.478711	0.132145	-3.62263	0.000291626	0.00935998
FBgn0028866	3.40899	-0.622167	0.172006	-3.61712	0.000297895	0.00953776
FBgn0031632	514.043	0.254568	0.0704303	3.61447	0.000300968	0.00961258
FBgn0038610	131.473	0.714099	0.197732	3.61146	0.000304482	0.00970111
FBgn0034974	47.0394	-0.552792	0.153123	-3.61012	0.000306054	0.00972744
FBgn0039081	382.58	0.384351	0.106741	3.60078	0.000317268	0.0100594
FBgn0034117	459.098	0.494365	0.137572	3.59349	0.000326273	0.0102808
FBgn0034517	44.8633	0.632965	0.176155	3.59322	0.000326612	0.0102808
FBgn0043536	44.8633	0.632965	0.176155	3.59322	0.000326612	0.0102808
FBgn0037662	7.49925	-0.699849	0.194988	-3.58919	0.000331708	0.0104161
FBgn0020521	732.038	-0.261137	0.0729281	-3.58075	0.000342611	0.0107327
FBgn0086347	233.458	-0.340553	0.0953265	-3.57249	0.000353608	0.0110507
FBgn0033844	636.564	0.172577	0.048475	3.56012	0.000370688	0.0115564
FBgn0034674	172.179	-0.350352	0.0984272	-3.5595	0.000371561	0.0115564
FBgn0262579	3352.68	-0.273344	0.076842	-3.55722	0.000374796	0.0116294
FBgn0263579	5.33965	-0.702614	0.197861	-3.55104	0.000383708	0.0118777
FBgn0000097	424.743	-0.225134	0.0635154	-3.54456	0.000393271	0.0121449
FBgn0053519	1195.22	0.361254	0.10205	3.53999	0.000400148	0.0123281
FBgn0050289	2.50914	-0.598861	0.169336	-3.53652	0.000405433	0.0124616
FBgn0261625	219.817	-0.451551	0.128313	-3.51914	0.000432943	0.0132759
FBgn0000057	114.621	0.417736	0.118848	3.51489	0.000439941	0.0134589
FBgn0033067	205.227	0.679653	0.193569	3.51117	0.000446137	0.0135532
FBgn0033980	486.461	0.695652	0.198069	3.51217	0.000444468	0.0135532
FBgn0063493	106.481	0.666786	0.189894	3.51136	0.000445822	0.0135532
FBgn0003041	102.133	0.34232	0.0975779	3.50817	0.0004512	0.0136461
FBgn0029851	8.90347	-0.694101	0.197855	-3.50812	0.000451283	0.0136461
FBgn0036752	107.954	0.588328	0.167941	3.50317	0.000459755	0.0138702
FBgn0052037	17.1803	-0.631615	0.180487	-3.4995	0.000466128	0.01403
FBgn0264894	667.259	0.328325	0.0939579	3.49438	0.000475156	0.0141496
FBgn0023000	81.1996	-0.41397	0.118425	-3.49563	0.000472942	0.0141496
FBgn0035921	55.9384	-0.66512	0.190368	-3.49386	0.000476091	0.0141496
FBgn0042177	161.259	-0.299698	0.0857856	-3.49357	0.000476601	0.0141496
FBgn0029994	1461.58	-0.397119	0.113658	-3.49397	0.00047589	0.0141496
FBgn0031048	138.686	-0.29609	0.0847085	-3.4954	0.00047336	0.0141496
FBgn0033775	106.139	0.569153	0.162947	3.49287	0.000477861	0.0141549
FBgn0003360	9065.79	0.206575	0.0592382	3.48719	0.000488122	0.0144261
FBgn0039429	1.39939	-0.5551	0.159275	-3.48517	0.000491816	0.0145025
FBgn0034312	53.4649	-0.420454	0.120766	-3.48157	0.000498479	0.0146658
FBgn0034264	13.6232	-0.600689	0.173115	-3.46989	0.000520678	0.0152845
FBgn0038683	171.544	0.307437	0.088671	3.46717	0.000525968	0.0154052
FBgn0030030	271.988	-0.237409	0.068496	-3.46603	0.000528206	0.0154361
FBgn0040236	510.113	-0.198791	0.0573661	-3.4653	0.000529644	0.0154436
FBgn0002772	464.869	0.456146	0.1317	3.46352	0.000533158	0.0155114
FBgn0038890	445.696	0.189764	0.0548786	3.45788	0.000544445	0.0158046
FBgn0033458	22.5173	0.601881	0.174369	3.45176	0.00055695	0.0161318
FBgn0038118	18.5905	0.667484	0.193425	3.45086	0.000558794	0.0161494
FBgn0085404	10.4289	-0.674459	0.195481	-3.45025	0.000560064	0.0161504
FBgn0030331	11.4916	-0.65483	0.189833	-3.4495	0.000561632	0.0161599
FBgn0031474	641.98	-0.153563	0.0445507	-3.44694	0.000566984	0.0162424
FBgn0259705	47.56	-0.437951	0.127045	-3.44722	0.00056639	0.0162424
FBgn0035398	41.4012	-0.584157	0.169632	-3.44368	0.000573855	0.0164032
FBgn0038451	0.86232	-0.379472	0.110328	-3.4395	0.000582786	0.0166221
FBgn0260386	23.3003	-0.528716	0.153772	-3.43832	0.000585337	0.0166585
FBgn0020622	368.38	0.279165	0.0813361	3.43224	0.000598613	0.016899
FBgn0034437	2.21255	-0.581917	0.169514	-3.43285	0.000597262	0.016899
FBgn0038412	76.8115	-0.618983	0.180352	-3.43208	0.000598962	0.016899
FBgn0010808	252.976	0.310401	0.0904248	3.43269	0.000597616	0.016899
FBgn0000092	12.74	0.668652	0.195288	3.42392	0.000617238	0.0173771
FBgn0040260	238.372	-0.425906	0.12455	-3.41955	0.000627252	0.0175832
FBgn0039941	52.028	0.581372	0.169989	3.42006	0.000626071	0.0175832
FBgn0002183	213.241	-0.233344	0.0683492	-3.414	0.00064017	0.0179069
FBgn0028473	1096.95	-0.372914	0.109252	-3.41332	0.000641757	0.017913
FBgn0036145	179.135	0.385031	0.112916	3.40988	0.000649911	0.0181019
FBgn0039325	495.027	0.660613	0.193829	3.40822	0.000653884	0.0181738
FBgn0047178	38.8151	-0.411325	0.120815	-3.40458	0.000662656	0.018378
FBgn0039025	392.206	0.283795	0.0833709	3.40401	0.000664043	0.018378
FBgn0031560	115.709	0.586532	0.172501	3.40018	0.000673427	0.0185983
FBgn0038294	2270.39	0.322203	0.0949688	3.39272	0.00069202	0.0190714
FBgn0027611	2743.72	0.466556	0.138022	3.3803	0.000724057	0.0199123
FBgn0265843	0.675146	-0.440821	0.130644	-3.3742	0.000740298	0.0203162
FBgn0015374	262.358	0.225429	0.0669345	3.36791	0.000757415	0.0207424
FBgn0003483	20.0374	-0.631072	0.187568	-3.3645	0.000766825	0.0209561
FBgn0031081	562.195	0.220579	0.0656156	3.36168	0.000774685	0.0211267
FBgn0033853	295.862	-0.441484	0.131969	-3.34537	0.00082174	0.0223168
FBgn0259231	44.4078	0.498993	0.149149	3.3456	0.000821061	0.0223168
FBgn0038260	25.7714	0.576848	0.172503	3.34399	0.000825832	0.0223814
FBgn0037845	77.9406	-0.463695	0.138831	-3.34	0.000837775	0.0226581
FBgn0039688	1516.47	-0.199231	0.0597505	-3.33438	0.000854892	0.0230732
FBgn0003430	26.367	0.546279	0.163928	3.33242	0.00086094	0.0231886
FBgn0039727	351.735	-0.234073	0.0703919	-3.32528	0.000883304	0.023742
FBgn0036463	84.8188	-0.473289	0.142459	-3.32227	0.000892876	0.02395
FBgn0050021	345.148	0.199218	0.0600239	3.31899	0.000903447	0.0241344
FBgn0264569	6.06802	0.655706	0.197531	3.31951	0.00090176	0.0241344
FBgn0003984	214.868	0.340781	0.102743	3.31684	0.000910419	0.024271
FBgn0053087	2230.83	0.245686	0.0740998	3.31561	0.000914427	0.0242874
FBgn0036272	276.183	-0.298164	0.0899301	-3.31551	0.000914752	0.0242874
FBgn0266000	500.79	0.220375	0.0664963	3.31409	0.000919407	0.0243615
FBgn0040257	3.21063	-0.607408	0.183605	-3.30823	0.000938861	0.0248266
FBgn0003091	1377.07	0.254342	0.0769106	3.30698	0.000943063	0.0248372
FBgn0027532	323.961	-0.259642	0.0785077	-3.30721	0.000942294	0.0248372
FBgn0038149	241.96	-0.372333	0.11262	-3.3061	0.000946034	0.0248653
FBgn0000578	410.269	-0.200592	0.0608901	-3.29432	0.000986591	0.0258792
FBgn0261286	85.2093	0.365774	0.11122	3.28874	0.00100637	0.0263452
FBgn0038819	36.6603	-0.577968	0.176092	-3.28219	0.00103005	0.0269111
FBgn0038957	29.7447	-0.52225	0.159192	-3.28063	0.00103577	0.0270066
FBgn0040467	8.37134	0.646204	0.197056	3.27929	0.00104069	0.0270809
FBgn0037240	773.262	-0.168021	0.0512799	-3.27655	0.00105085	0.0272908
FBgn0004885	1022.08	0.340279	0.103902	3.27499	0.00105665	0.027387
FBgn0034051	779.074	0.160377	0.0490344	3.2707	0.0010728	0.0277505
FBgn0035146	194.31	-0.406284	0.124367	-3.26682	0.00108764	0.0280758
FBgn0036454	2621.68	-0.216507	0.0662853	-3.26629	0.00108968	0.0280758
FBgn0039589	52.208	0.418174	0.128119	3.26395	0.0010987	0.0282526
FBgn0031575	177.518	0.239349	0.0734379	3.2592	0.00111725	0.0286214
FBgn0035171	259.339	0.265681	0.0815183	3.25916	0.00111742	0.0286214
FBgn0087011	194.985	-0.411705	0.126518	-3.25412	0.00113745	0.0290774
FBgn0040344	582.887	-0.164828	0.0507026	-3.25088	0.00115047	0.0293526
FBgn0034990	9.81434	0.635452	0.195549	3.24959	0.00115572	0.0294293
FBgn0011695	5995.27	-0.457018	0.140737	-3.24731	0.00116501	0.0296081
FBgn0000566	151.101	0.536639	0.165463	3.24327	0.00118168	0.0299734
FBgn0037252	256.326	0.18895	0.058331	3.23927	0.00119835	0.0303374
FBgn0032586	705.689	0.182882	0.0564936	3.23721	0.00120703	0.0304978
FBgn0013746	246.293	-0.230808	0.0714525	-3.23023	0.00123692	0.0311929
FBgn0034628	353.186	-0.525787	0.16286	-3.22846	0.00124457	0.0313252
FBgn0035656	75.9343	0.459622	0.142701	3.22087	0.00127803	0.0321055
FBgn0265103	14.1738	-0.634782	0.197341	-3.21667	0.00129686	0.0323298
FBgn0013770	1706.28	-0.42645	0.132551	-3.21724	0.00129429	0.0323298
FBgn0038611	16.2434	0.635775	0.197637	3.21688	0.00129595	0.0323298
FBgn0038926	165.162	-0.22402	0.0696357	-3.21703	0.00129523	0.0323298
FBgn0020439	643.105	0.316988	0.0985821	3.21548	0.00130227	0.0324031
FBgn0014141	712.42	-0.34044	0.106016	-3.21122	0.00132171	0.0328242
FBgn0032399	10.4128	-0.616867	0.192158	-3.21021	0.0013264	0.0328781
FBgn0036043	1626.53	0.272466	0.0848942	3.20948	0.00132975	0.0328986
FBgn0034182	44.86	0.41435	0.129217	3.20662	0.00134304	0.0331422
FBgn0026197	27219.7	0.203127	0.063353	3.20627	0.00134466	0.0331422
FBgn0015781	115.218	0.380316	0.118647	3.20544	0.00134855	0.0331754
FBgn0033876	970.444	0.145197	0.0453456	3.202	0.00136477	0.0335113
FBgn0033304	174.748	-0.501225	0.156678	-3.19908	0.00137869	0.0337262
FBgn0052792	6.38154	-0.628485	0.196444	-3.1993	0.00137762	0.0337262
FBgn0003719	20.72	0.629847	0.197102	3.19553	0.00139572	0.0340792
FBgn0263490	601.773	-0.208433	0.0652758	-3.19311	0.00140752	0.0343029
FBgn0261612	34.6869	-0.434655	0.136188	-3.19158	0.00141499	0.0343724
FBgn0017556	0.550559	-0.381526	0.119552	-3.1913	0.00141632	0.0343724
FBgn0038533	92.4812	-0.375523	0.117685	-3.19091	0.00141826	0.0343724
FBgn0053476	10.9424	-0.614609	0.192724	-3.18906	0.00142736	0.0345288
FBgn0259740	54.9629	-0.448249	0.140908	-3.18114	0.00146695	0.0353327
FBgn0016976	5607.87	0.128683	0.0404562	3.1808	0.0014687	0.0353327
FBgn0016975	5607.87	0.128683	0.0404562	3.1808	0.0014687	0.0353327
FBgn0020765	4.42663	-0.569699	0.179361	-3.17627	0.00149182	0.0357606
FBgn0037254	1.33802	-0.42971	0.135289	-3.17624	0.00149196	0.0357606
FBgn0030460	32.8813	-0.43763	0.137874	-3.17412	0.00150291	0.0358912
FBgn0030796	275.095	0.356487	0.112309	3.17415	0.00150275	0.0358912
FBgn0034314	8.38051	0.628122	0.198007	3.17222	0.00151281	0.0360617
FBgn0032008	624.378	0.45365	0.14309	3.17038	0.00152242	0.0362248
FBgn0001150	30.5477	0.518597	0.163738	3.16724	0.00153896	0.0365516
FBgn0034335	285.357	0.616944	0.195297	3.15901	0.00158305	0.0375307
FBgn0053095	282.316	-0.269337	0.0852755	-3.15843	0.00158622	0.0375377
FBgn0034484	39.5755	-0.507792	0.160882	-3.1563	0.00159785	0.0377446
FBgn0064225	4830.39	-0.150737	0.0477866	-3.15437	0.00160845	0.0379262
FBgn0002948	21.4891	-0.503695	0.159927	-3.14952	0.00163537	0.0384915
FBgn0036356	22.0748	-0.470654	0.149536	-3.14743	0.00164711	0.0386982
FBgn0032699	166.23	-0.500948	0.159234	-3.14598	0.0016553	0.0388209
FBgn0004552	1.95134	-0.491903	0.1565	-3.14315	0.0016714	0.039128
FBgn0051627	13.2617	0.604375	0.192331	3.14237	0.00167587	0.0391626
FBgn0039897	537.162	0.352636	0.112265	3.14112	0.00168306	0.0392603
FBgn0003423	1856.97	0.173317	0.0552456	3.13722	0.00170559	0.039715
FBgn0035523	178.915	-0.272445	0.087071	-3.129	0.00175401	0.0407697
FBgn0039616	12.1722	0.617114	0.197488	3.12482	0.00177915	0.0412807
FBgn0010309	117.441	0.251814	0.0807049	3.12018	0.00180741	0.0417879
FBgn0000346	1479.97	0.154855	0.0496222	3.12067	0.00180439	0.0417879
FBgn0022893	488.793	-0.260048	0.0833768	-3.11896	0.00181493	0.0418878
FBgn0067783	232.328	-0.282935	0.0907446	-3.11793	0.00182124	0.0419593
FBgn0036222	15.6376	0.616076	0.197851	3.11383	0.00184674	0.0423972
FBgn0263025	18.4548	0.54038	0.173541	3.11384	0.00184671	0.0423972
FBgn0050488	1.68395	-0.507962	0.163193	-3.11265	0.00185415	0.0424925
FBgn0030918	0.321105	-0.278746	0.0899295	-3.09961	0.00193777	0.0443312
FBgn0031746	2.24736	-0.513057	0.165806	-3.09433	0.0019726	0.0449706
FBgn0261714	1399.2	0.419698	0.135631	3.09441	0.00197205	0.0449706
FBgn0053531	180.259	0.256729	0.0830147	3.09258	0.00198427	0.0451576
FBgn0266145	5.47521	0.599707	0.193997	3.09132	0.00199267	0.045168
FBgn0262887	54.2442	-0.538682	0.17427	-3.09108	0.00199431	0.045168
FBgn0036585	31.588	-0.52231	0.16898	-3.09096	0.0019951	0.045168
FBgn0085276	0.763105	-0.384615	0.124627	-3.08613	0.00202783	0.0458297
FBgn0051057	1013.75	0.223448	0.0724693	3.08334	0.0020469	0.0461807
FBgn0030996	111.821	0.256184	0.0832441	3.07751	0.0020874	0.0470132
FBgn0052170	63.2154	-0.369158	0.12011	-3.07351	0.0021156	0.0474846
FBgn0001219	7560.2	-0.235602	0.0766551	-3.07353	0.00211543	0.0474846
FBgn0262540	7.33285	-0.571859	0.18627	-3.07005	0.00214024	0.0478964
FBgn0085824	53.5593	0.602476	0.196253	3.0699	0.00214128	0.0478964
FBgn0030482	259.974	0.550271	0.179277	3.06939	0.00214499	0.0478974
FBgn0003149	977.874	0.405863	0.132304	3.06766	0.00215743	0.0480931
FBgn0259173	528.621	0.186648	0.0608873	3.06547	0.00217332	0.0483646
FBgn0053196	11767.2	-0.26491	0.0864466	-3.06443	0.00218084	0.0484495
FBgn0051869	161.601	0.344913	0.112637	3.06217	0.00219739	0.0485124
FBgn0023388	1066.69	0.198712	0.0648786	3.06284	0.0021925	0.0485124
FBgn0033867	4.94883	-0.564949	0.184502	-3.06201	0.00219853	0.0485124
FBgn0051075	371.474	0.542747	0.177214	3.06266	0.0021938	0.0485124
FBgn0261458	430.33	-0.204612	0.0669369	-3.05679	0.00223721	0.0492827
FBgn0024366	18.4403	-0.528604	0.172984	-3.05579	0.00224468	0.0493642
FBtr0305617	84.7531	-0.255508	0.0836368	-3.05498	0.00225078	0.049415
FBgn0000636	334.15	-0.187513	0.0614174	-3.05309	0.00226498	0.0495798
FBgn0034237	1150.28	-0.198487	0.065025	-3.05247	0.00226967	0.0495798
FBgn0037203	75.9154	-0.363915	0.11921	-3.05271	0.00226782	0.0495798
FBgn0015033	82.8016	-0.458915	0.150408	-3.05114	0.00227975	0.0497169
