# Supplementary material for: Regulation of gene expression and RNA editing in Drosophila adapting to divergent microclimates
Source: Nat Commun. 2017 Nov 17;8:1570. doi: 10.1038/s41467-017-01658-2 (PMC5691062; doi:10.1038/s41467-017-01658-2)
Supplement: Supplementary file 6 — Supplementary Data 3 [file 41467_2017_1658_MOESM6_ESM.xlsx]

## Sheet: Head_GeneSNPenrichment
Head Gene Expression	Genes with highly differentiated SNP	Genes with no highly differentiated SNP
Differentially expressed genes	101	1389
Non-differentially expressed genes	468	10945
p-value = 1.46e-05 (GOseq)

## Sheet: WholeBody_GeneSNPenrichment
Whole Body Gene Expression	Genes with highly differentiated SNP	Genes with no highly differentiated SNP
Differentially expressed genes	99	1486
Non-differentially expressed genes	487	12355
p-value = 6.72e-08 (GOseq)

## Sheet: Head_PromoterSNPenrichment
Head Gene Expression	Genes with highly differentiated SNP 1kb upstream	Genes with no highly differentiated SNP 1kb upstream
Differentially expressed genes	49	611
Non-differentially expressed genes	520	11723
p-value = 0.00023 (one-sided Fisher's Exact Test)

## Sheet: WholeBody_PromoterSNPenrichment
Whole Body Gene Expression	Genes with highly differentiated SNP 1kb upstream	Genes with no highly differentiated SNP 1kb upstream
Differentially expressed genes	67	698
Non-differentially expressed genes	519	13143
p-value = 1.88e-09 (one-sided Fisher's Exact Test)
