# Supplementary material for: Regulation of gene expression and RNA editing in Drosophila adapting to divergent microclimates
Source: Nat Commun. 2017 Nov 17;8:1570. doi: 10.1038/s41467-017-01658-2 (PMC5691062; doi:10.1038/s41467-017-01658-2)
Supplement: Supplementary file 7 — Supplementary Data 4 [file 41467_2017_1658_MOESM7_ESM.xlsx]

## Sheet: NFS1_SFS_SNPsInSweeps
Sweep Population	Mutation
NFS1	chr2L:7159285
NFS1	chr2R:19795669
NFS1	chr2L:6710902
NFS1	chrX:20647465
NFS1	chr2L:8738008
NFS1	chr3L:4405811
NFS1	chr2L:7187172
NFS1	chr2L:12014247
NFS1	chr2L:5771984
NFS1	chr2R:8646851
NFS1	chr2L:7694936
NFS1	chr2L:5109429
NFS1	chr2R:20482304
NFS1	chr3R:23831464
NFS1	chr2L:2903433
NFS1	chr3L:8470746
NFS1	chr2R:8777508
NFS1	chr2L:3007847
NFS1	chr2L:6388157
NFS1	chr3R:20499319
NFS1	chrX:5717752
NFS1	chr2L:7320866
NFS1	chr2L:8741708
NFS1	chr2L:6783606
NFS1	chr2L:7159993
NFS1	chr2R:8777477
NFS1	chr2L:3749862
NFS1	chr2R:11441406
NFS1	chrX:6423524
NFS1	chr2R:8585132
NFS1	chr2R:8585136
NFS1	chr2R:8585134
NFS1	chr2L:9224128
NFS1	chr2R:10438804
NFS1	chr2R:8669268
NFS1	chr2L:6385716
NFS1	chr2L:6688787
NFS1	chr2L:7328245
NFS1	chr2L:4957717
NFS1	chr3L:4402685
NFS1	chr2L:4957712
NFS1	chr2L:7528119
NFS1	chr2L:7153091
NFS1	chr2L:7142507
NFS1	chr2L:3222327
NFS1	chr2L:7183856
NFS1	chr2L:6728097
NFS1	chr2L:7183858
NFS1	chrX:20309452
NFS1	chrX:6094579
NFS1	chrX:20041930
NFS1	chr2R:9519216
NFS1	chr2L:4950942
NFS1	chr2R:19794859
NFS1	chr2L:8963139
NFS1	chr2L:6690784
NFS1	chr2L:2022905
NFS1	chr2L:7696733
NFS1	chr3L:4407411
NFS1	chr2L:8977216
NFS1	chr2L:6387068
NFS1	chr2L:2829096
NFS1	chr2L:7539770
NFS1	chr2L:2341697
NFS1	chr2L:2901386
NFS1	chr2R:8772752
NFS1	chrX:5467438
NFS1	chrX:17538986
NFS1	chr3L:10463057
NFS1	chrX:20223528
NFS1	chr2L:7240751
NFS1	chrX:5849416
NFS1	chr2R:11450106
NFS1	chr2L:7250215
NFS1	chr3R:19675709
NFS1	chrX:4235583
NFS1	chr2R:10983840
NFS1	chr2L:5198607
NFS1	chr2L:7250033
NFS1	chr2L:7606514
NFS1	chr2L:2826707
NFS1	chr2L:11289674
NFS1	chr2L:7327865
NFS1	chr2L:2825949
NFS1	chr2L:2052203
NFS1	chr2L:6393169
NFS1	chr2L:6804879
NFS1	chr3L:4409667
NFS1	chr2L:2958666
NFS1	chr2L:2929509
NFS1	chr2L:6393767
NFS1	chr2L:6393768
NFS1	chr3R:23995809
NFS1	chr3L:10456079
NFS1	chr2L:6807673
NFS1	chr2L:9094342
NFS1	chr3L:14996413
NFS1	chrX:5804846
NFS1	chr2L:4670471
NFS1	chr3R:24268161
NFS1	chr2L:4957860
NFS1	chr2L:3778956
NFS1	chr2L:6361829
NFS1	chr2L:5005841
NFS1	chr2R:8672339
NFS1	chr2R:8672337
NFS1	chr2L:2906146
NFS1	chr2L:6801467
NFS1	chr2L:3779154
NFS1	chr2L:2828388
NFS1	chr2L:7613087
NFS1	chr2L:3757487
NFS1	chr2L:5004484
NFS1	chr2L:7339953
NFS1	chr2L:7694892
NFS1	chrX:20521213
NFS1	chr2R:20485302
NFS1	chr2L:9224110
NFS1	chr2R:19786486
NFS1	chr2L:2828254
NFS1	chr2L:8742336
NFS1	chrX:20300724
NFS1	chr2R:11459227
NFS1	chr2L:7247572
NFS1	chr2L:7142517
NFS1	chr2L:2046134
NFS1	chr2L:2928781
NFS1	chr2L:6720302
NFS1	chr2L:6399263
NFS1	chr2L:7183862
NFS1	chr2R:9808948
NFS1	chr2L:3749914
NFS1	chr2L:2341752
NFS1	chr2L:2943717
NFS1	chr2R:8888253
NFS1	chr2L:7152570
NFS1	chr2L:3748262
NFS1	chr2L:3748265
NFS1	chr2L:8835789
NFS1	chr2L:6399121
NFS1	chr2L:3236665
NFS1	chr2L:2943468
NFS1	chr2L:6391691
NFS1	chr3L:4401363
NFS1	chr2R:8671835
NFS1	chr2L:6101662
NFS1	chr2L:2044076
NFS1	chr2R:9537061
NFS1	chr2L:7697726
NFS1	chr2L:7697722
NFS1	chr2L:3849493
NFS1	chr2L:4959144
NFS1	chr2R:8730482
NFS1	chr2L:7693864
NFS1	chr3L:6464912
NFS1	chr2L:2037279
NFS1	chr2L:8789493
NFS1	chr2L:8789492
NFS1	chr2R:8736623
NFS1	chr2L:5198589
NFS1	chrX:19991569
NFS1	chr2R:11450139
NFS1	chr2L:6397982
NFS1	chr2L:2826339
NFS1	chr2L:7250209
NFS1	chr2R:9523702
NFS1	chr2L:2044530
NFS1	chr2L:2026738
NFS1	chr2L:2929681
NFS1	chr2L:2052219
NFS1	chr2L:6388910
NFS1	chr2L:7327503
NFS1	chr2L:5003948
NFS1	chr2L:2929510
NFS1	chr2L:8838032
NFS1	chr2L:2907086
NFS1	chr2L:3220509
NFS1	chr2L:9011285
NFS1	chr2L:3221743
NFS1	chr3L:8471727
NFS1	chr2L:6807601
NFS1	chr2L:3779945
NFS1	chr2L:3850789
NFS1	chr2R:11441252
NFS1	chr3L:10463082
NFS1	chr2L:6386528
NFS1	chr2L:3754290
NFS1	chr2L:9230525
NFS1	chr2R:7982997
NFS1	chr2L:6717805
NFS1	chr3L:10463884
NFS1	chr3L:6191491
NFS1	chr2L:3773365
NFS1	chr2L:6386749
NFS1	chr2L:6678070
NFS1	chr2L:7249973
NFS1	chr2L:4095131
NFS1	chr2L:2938018
NFS1	chr2L:6816696
NFS1	chr2R:6880191
NFS1	chr3L:4403337
NFS1	chrX:20244954
NFS1	chr2L:2822720
NFS1	chr2L:8318464
NFS1	chr2L:6688269
NFS1	chr2R:8731736
NFS1	chr2R:8731731
NFS1	chrX:6508305
NFS1	chr2L:9012240
NFS1	chr2L:6395164
NFS1	chr2L:6395165
NFS1	chr2L:8308674
NFS1	chr2L:8744004
NFS1	chrX:5854738
NFS1	chr2L:6402367
NFS1	chr2R:19786492
NFS1	chr2R:8776789
NFS1	chr2L:2927569
NFS1	chr2L:2828244
NFS1	chr2L:2828241
NFS1	chr2R:20485420
NFS1	chr2L:7250237
NFS1	chr2L:7609538
NFS1	chr2L:6723834
NFS1	chr2L:6723521
NFS1	chr2L:6723832
NFS1	chr2L:9223580
NFS1	chr2L:8792321
NFS1	chrX:20301041
NFS1	chr2L:8312570
NFS1	chr3R:20946287
NFS1	chr2L:7184059
NFS1	chr2L:6724091
NFS1	chr3L:4405724
NFS1	chr2L:2830891
NFS1	chr2R:8763912
NFS1	chr3R:24235189
NFS1	chr2L:6815312
NFS1	chr2L:3748252
NFS1	chrX:20041773
NFS1	chr2L:2046653
NFS1	chr2L:7698755
NFS1	chr2L:6117559
NFS1	chr2L:8836599
NFS1	chr2L:3222277
NFS1	chrX:6420743
NFS1	chr2L:4111374
NFS1	chr3L:4401372
NFS1	chr2L:2048725
NFS1	chr2L:3222013
NFS1	chr2R:8666316
NFS1	chr3R:22992742
NFS1	chrX:6626526
NFS1	chr2L:6253688
NFS1	chr2L:7190216
NFS1	chr2L:4108073
NFS1	chr2L:2353917
NFS1	chr2L:7699935
NFS1	chr2L:2030068
NFS1	chr3R:19224751
NFS1	chrX:7348414
NFS1	chrX:6014992
NFS1	chr3L:6464458
NFS1	chr2L:7697577
NFS1	chr2L:6401301
NFS1	chr2L:2723379
NFS1	chr2L:6387132
NFS1	chr2L:7250232
NFS1	chr2L:6396440
NFS1	chr2L:6694639
NFS1	chr2L:6396449
NFS1	chr2L:7185701
NFS1	chr2L:7185703
NFS1	chr2L:9011904
NFS1	chr2L:7250017
NFS1	chr2L:3854571
NFS1	chr3L:4407616
NFS1	chr2L:5014148
NFS1	chr3L:6464054
NFS1	chr2L:6393748
NFS1	chr2R:17230272
NFS1	chrX:20651334
NFS1	chr2L:5118127
NFS1	chr3R:20350804
NFS1	chr2R:8024733
NFS1	chr2L:2907747
NFS1	chrX:20328962
NFS1	chr2L:7611415
NFS1	chr2L:6393523
NFS1	chr2L:7328768
NFS1	chr2L:8306774
NFS1	chr2L:2026698
NFS1	chr2L:2026696
NFS1	chr2L:2026691
NFS1	chr2L:8750532
NFS1	chr2L:9015560
NFS1	chr3R:20908208
NFS1	chr2L:2445174
NFS1	chr3L:10461769
NFS1	chr2L:6398993
NFS1	chr2L:6115924
NFS1	chr2L:8974593
NFS1	chr2L:8974596
NFS1	chr2L:6398999
NFS1	chrX:20434141
NFS1	chr2L:6384934
NFS1	chr2L:2022774
NFS1	chr2R:8656646
NFS1	chr2R:8585059
NFS1	chr2L:6700962
NFS1	chr2L:2832777
NFS1	chr2L:11024582
NFS1	chr2L:9016724
NFS1	chr2L:8970293
NFS1	chr2L:5450801
NFS1	chr2L:5450803
NFS1	chr2L:7694502
NFS1	chr2R:9609062
NFS1	chr2L:4150189
NFS1	chr2L:4150188
NFS1	chr2L:6395152
NFS1	chr2L:8303633
NFS1	chr3R:24261823
NFS1	chrX:20430309
NFS1	chr2R:8776794
NFS1	chr2L:6414288
NFS1	chrX:20430498
NFS1	chr2L:7195694
NFS1	chr2L:7520590
NFS1	chr3L:10465629
NFS1	chr2L:6392929
NFS1	chr2R:11443414
NFS1	chrX:5855476
NFS1	chrX:22036619
NFS1	chr2L:6386276
NFS1	chr2R:8210311
NFS1	chrX:20430273
NFS1	chrX:20521274
NFS1	chrX:20657317
NFS1	chr2L:2830847
NFS1	chrX:20041946
NFS1	chr2L:2056598
NFS1	chrX:6420686
NFS1	chr3L:4409286
NFS1	chr3R:24228225
NFS1	chr2L:7249129
NFS1	chr2L:4111367
NFS1	chr2L:6420222
NFS1	chrX:20963069
NFS1	chr2L:6802749
NFS1	chr2L:3772916
NFS1	chr2L:3235227
NFS1	chr3L:4400341
NFS1	chr3L:10458997
NFS1	chr2R:8666499
NFS1	chr2L:2356161
NFS1	chr3R:23587088
NFS1	chr2L:8836479
NFS1	chr3L:6461188
NFS1	chr3R:23824654
NFS1	chr2L:7143397
NFS1	chr3L:4408735
NFS1	chr2R:7511438
NFS1	chr2L:2733404
NFS1	chr2R:7511435
NFS1	chr2R:7511437
NFS1	chr2L:7193991
NFS1	chr2R:8730460
NFS1	chr2L:3742676
NFS1	chr2L:8757220
NFS1	chr2L:6404643
NFS1	chr2L:6394996
NFS1	chr2L:3222027
NFS1	chr3L:10457866
NFS1	chr2L:7185774
NFS1	chr2L:2822253
NFS1	chr3L:4406772
NFS1	chr2L:8789582
NFS1	chrX:5846014
NFS1	chr2L:6387214
NFS1	chr2R:11441385
NFS1	chr2R:11450065
NFS1	chr2L:3854329
NFS1	chr2L:2833830
NFS1	chr2L:11024745
NFS1	chr2L:5004387
NFS1	chr2L:8835976
NFS1	chr3L:8471704
NFS1	chr2L:8721910
NFS1	chr3L:8471707
NFS1	chrX:5987487
NFS1	chr2L:3779920
NFS1	chr2L:6718882
NFS1	chr2L:7522267
NFS1	chr2L:8306760
NFS1	chr2L:8300253
NFS1	chr2L:8752527
NFS1	chr2L:6800452
NFS1	chrX:20431310
NFS1	chrX:20535899
NFS1	chr2L:6800458
NFS1	chr2L:9509641
NFS1	chr2R:8646869
NFS1	chr2L:5003700
NFS1	chr2R:7983319
NFS1	chr2R:7983318
NFS1	chr2L:6400520
NFS1	chr2L:2022377
NFS1	chr2L:6384922
NFS1	chr2L:6395960
NFS1	chr2L:2049197
NFS1	chr2R:8592258
NFS1	chr2L:7694999
NFS1	chr3L:4407365
NFS1	chr2L:8316439
NFS1	chr2L:8970281
NFS1	chr2L:4150420
NFS1	chr2L:2928457
NFS1	chr3R:23821537
NFS1	chr2L:2055460
NFS1	chr3L:10459229
NFS1	chr3L:6282964
NFS1	chr2R:19786708
NFS1	chr2L:7183734
NFS1	chr3L:14458664
NFS1	chrX:2798897
NFS1	chr2L:6709729
NFS1	chr2L:8732022
NFS1	chr3R:22752491
NFS1	chr2L:8979343
NFS1	chr2L:9072707
NFS1	chr2L:3852279
NFS1	chr2L:3852278
NFS1	chr2L:8303627
NFS1	chr2L:6395144
NFS1	chr2L:6394872
NFS1	chr3R:23835813
NFS1	chr2L:2958651
NFS1	chr3R:20496908
NFS1	chr2L:6698102
NFS1	chr2L:6717995
NFS1	chr2L:3748968
NFS1	chr2L:3748960
NFS1	chr2R:9808939
NFS1	chr2L:6723810
NFS1	chr3L:4410304
NFS1	chr3R:24263419
NFS1	chr2R:11459272
NFS1	chr2R:8648344
NFS1	chr2L:6672357
NFS1	chrX:8248299
NFS1	chr2L:7186989
NFS1	chr3R:24229903
NFS1	chrX:20300644
NFS1	chr2L:2728602
NFS1	chr2L:8744841
NFS1	chr2R:7983142
NFS1	chrX:20041979
NFS1	chr2L:6396608
NFS1	chr2L:2828673
NFS1	chr3R:24236323
NFS1	chr2L:4957621
NFS1	chr2L:9012915
NFS1	chrX:20041683
NFS1	chr3L:10458055
NFS1	chr3L:10462389
NFS1	chr2R:8669355
NFS1	chr2L:7142523
NFS1	chr2R:8735656
NFS1	chr2L:8741722
NFS1	chr2R:7983148
NFS1	chr2L:8839849
NFS1	chr2L:6399008
NFS1	chr2L:2356173
NFS1	chr2L:2039512
NFS1	chr2L:2942894
NFS1	chrX:8263288
NFS1	chr3L:4408720
NFS1	chr2L:6713518
NFS1	chr2L:8791955
NFS1	chr2L:8831591
NFS1	chr2L:8742418
NFS1	chr2L:18668580
NFS1	chr2L:2349814
NFS1	chr2L:3000755
NFS1	chr2L:7696945
NFS1	chr2L:3853209
NFS1	chr2L:6735913
NFS1	chr3L:6469374
NFS1	chr2L:6387117
NFS1	chr2L:6735919
NFS1	chr2L:6387113
NFS1	chr2L:6360781
NFS1	chr2L:4944029
NFS1	chr2L:7615201
NFS1	chr3R:19675745
NFS1	chr2L:7693304
NFS1	chr2L:6400885
NFS1	chr2L:8831283
NFS1	chr2L:5102761
NFS1	chr3L:4406768
NFS1	chr2L:7250076
NFS1	chr2L:6784000
NFS1	chrX:8279672
NFS1	chr2L:8789595
NFS1	chr2R:9520487
NFS1	chr2L:2349490
NFS1	chr2L:6393892
NFS1	chr2R:11450075
NFS1	chr2L:2021790
NFS1	chr2L:7697559
NFS1	chr2L:5005067
NFS1	chr2L:6719236
NFS1	chrX:6015026
NFS1	chr2L:7250105
NFS1	chr2L:7185612
NFS1	chr2L:9009799
NFS1	chr2L:7606467
NFS1	chr3L:6638097
NFS1	chr2R:7521127
NFS1	chr2L:9509658
NFS1	chrX:20977224
NFS1	chr2L:8752530
NFS1	chr3L:6468627
NFS1	chr2L:3852318
NFS1	chr3L:4402397
NFS1	chr2L:3222286
NFS1	chr3R:24228435
NFS1	chr2L:5004289
NFS1	chr2L:8304281
NFS1	chr2L:6809411
NFS1	chr2L:7606261
NFS1	chr2L:7606260
NFS1	chr2L:8974732
NFS1	chr2L:5005807
NFS1	chr2L:6386793
NFS1	chr2L:6725959
NFS1	chr2R:9550584
NFS1	chr2R:7983016
NFS1	chr3L:10463364
NFS1	chr2L:3856016
NFS1	chr2R:7983762
NFS1	chr2R:7983760
NFS1	chr2L:7600703
NFS1	chr2R:11449984
NFS1	chr2L:9012037
NFS1	chr2L:3226944
NFS1	chr2R:20484985
NFS1	chr2L:9074391
NFS1	chr2L:7692684
NFS1	chr2L:4957954
NFS1	chr2L:3775021
NFS1	chr2L:7536496
NFS1	chr2L:7180521
NFS1	chr2L:3840508
NFS1	chr2L:7695325
NFS1	chr2L:5450266
NFS1	chr2L:2828216
NFS1	chr2R:9809189
NFS1	chr2L:7199960
NFS1	chr2R:19774412
NFS1	chr2R:19774413
NFS1	chrX:6420802
NFS1	chr2L:3758572
NFS1	chr2L:7249924
NFS1	chr2L:7249853
NFS1	chr2L:2927533
NFS1	chr3L:6045418
NFS1	chr2L:6814416
NFS1	chr2L:4948479
NFS1	chr2L:6783367
NFS1	chr2L:6726729
NFS1	chrX:6507486
NFS1	chr2L:9503035
NFS1	chr2L:2828664
NFS1	chr2L:8306110
NFS1	chr2L:8319160
NFS1	chrX:8277018
NFS1	chr2L:2022955
NFS1	chr3L:4402709
NFS1	chr2L:3843857
NFS1	chr2R:9818015
NFS1	chr2L:7698018
NFS1	chr2L:9010849
NFS1	chr2L:7694217
NFS1	chr2L:3222284
NFS1	chr2L:3851913
NFS1	chr2L:2341647
NFS1	chr3R:23581800
NFS1	chr2L:9009942
NFS1	chr2L:2341641
NFS1	chr2L:8796072
NFS1	chr2L:8796070
NFS1	chr2L:6399017
NFS1	chr2R:19795113
NFS1	chr2L:8836490
NFS1	chr2L:6677908
NFS1	chrX:5700729
NFS1	chr2L:8837854
NFS1	chr2R:8662842
NFS1	chr2L:8970208
NFS1	chr2L:4071180
NFS1	chr2L:7684806
NFS1	chrX:22020091
NFS1	chr2L:7331921
NFS1	chr2L:7331920
NFS1	chr2L:2826226
NFS1	chr2L:3749000
NFS1	chr3L:6049986
NFS1	chr3R:24237170
NFS1	chr2L:5118175
NFS1	chr3L:4404371
NFS1	chr2L:6104708
NFS1	chrX:20242073
NFS1	chrX:6992329
NFS1	chr2R:8721879
NFS1	chr2L:2049264
NFS1	chr2L:7606476
NFS1	chr2L:5005234
NFS1	chr2L:6398959
NFS1	chr2L:8835914
NFS1	chr3R:20575490
NFS1	chr3L:4408284
NFS1	chr3L:4408280
NFS1	chr2L:6800474
NFS1	chrX:20243618
NFS1	chr2L:9765056
NFS1	chr2L:2026668
NFS1	chr2L:2026669
NFS1	chr2L:6394014
NFS1	chr2L:6800308
NFS1	chrX:2896572
NFS1	chr2L:5027049
NFS1	chrX:2893527
NFS1	chr2L:6401001
NFS1	chr2L:4146918
NFS1	chr2L:6393441
NFS1	chr2R:7521062
NFS1	chr3R:23980279
NFS1	chr2L:9228846
NFS1	chr2L:9759163
NFS1	chrX:20255498
NFS1	chr2R:9614325
NFS1	chr2L:3856009
NFS1	chr2L:7250564
NFS1	chr2R:9809062
NFS1	chr2R:19794905
NFS1	chrX:20041784
NFS1	chr2R:19781418
NFS1	chrX:5671160
NFS1	chr2L:4952225
NFS1	chr2L:3855586
NFS1	chr2R:8646906
NFS1	chr2R:11449971
NFS1	chr2L:7694844
NFS1	chr2R:8729331
NFS1	chr2L:7180891
NFS1	chr3L:6468630
NFS1	chr2L:2353316
NFS1	chr2L:9012201
NFS1	chr2L:5003696
NFS1	chr2L:4119896
NFS1	chr2L:2022546
NFS1	chr2L:7536623
NFS1	chrX:20644746
NFS1	chr2R:8210438
NFS1	chr2L:5450456
NFS1	chr2L:2056944
NFS1	chr2L:7250068
NFS1	chr3R:23830467
NFS1	chr2R:20485712
NFS1	chrX:20257801
NFS1	chr2L:5100592
NFS1	chr3L:10461998
NFS1	chr2L:7249849
NFS1	chr2R:8777589
NFS1	chr2L:3848093
NFS1	chr2L:2022893
NFS1	chr2L:6797081
NFS1	chrX:6652679
NFS1	chr2L:6377993
NFS1	chr3R:23582640
NFS1	chr2L:2341850
NFS1	chr2L:8796448
NFS1	chr2L:6396130
NFS1	chr2L:6390806
NFS1	chr2L:8796441
NFS1	chr2L:6723908
NFS1	chr2L:8968761
NFS1	chr2L:8968763
NFS1	chr2L:4946255
NFS1	chr2L:5004998
NFS1	chr2L:6723025
NFS1	chr2L:3749830
NFS1	chrX:5986490
NFS1	chr3R:24263435
NFS1	chr2L:6113204
NFS1	chr2L:3222292
NFS1	chr2L:9014537
NFS1	chr2L:6399027
NFS1	chr2L:7328989
NFS1	chr2L:8796060
NFS1	chr2L:2928951
NFS1	chr2R:19795100
NFS1	chr3L:4408700
NFS1	chr2R:19794987
NFS1	chr3L:4408706
NFS1	chr2L:4957790
NFS1	chr2L:6420347
NFS1	chr2R:20493739
NFS1	chr2L:7328310
NFS1	chr2R:19794964
NFS1	chr2L:6420123
NFS1	chrX:5819250
NFS1	chr2L:6396151
NFS1	chrX:6623310
NFS1	chr2L:7687282
NFS1	chr2L:3228528
NFS1	chr2L:2353634
NFS1	chr3R:19203504
NFS1	chr2L:4957967
NFS1	chr2L:2828229
NFS1	chr2L:8789043
NFS1	chr2L:8317153
NFS1	chr2L:6393879
NFS1	chrX:19714855
NFS1	chr2L:6398730
NFS1	chr2L:3775579
NFS1	chr2L:7538446
NFS1	chr2L:2046959
NFS1	chr2L:3239760
NFS1	chr2L:2827270
NFS1	chr3L:10463293
NFS1	chr3R:24261644
NFS1	chr3R:23829395
NFS1	chr2L:2022099
NFS1	chr2L:6726516
NFS1	chr3L:4408297
NFS1	chr2L:2925287
NFS1	chrX:4251042
NFS1	chr2L:8822306
NFS1	chr2L:5008290
NFS1	chr2R:9810103
NFS1	chr2L:6113260
NFS1	chr3R:24235927
NFS1	chr2L:6401015
NFS1	chr2L:3859215
NFS1	chr2L:2057396
NFS1	chr2L:2049261
NFS1	chr2L:5486424
NFS1	chr2R:7983747
NFS1	chr2L:3640856
NFS1	chr3L:16537791
NFS1	chr2L:2453685
NFS1	chr2L:6801684
NFS1	chr2L:7694379
NFS1	chr2L:7694541
NFS1	chr2L:2049303
NFS1	chr2L:7183742
NFS1	chr3L:4410062
NFS1	chr3L:4410064
NFS1	chr2L:8971917
NFS1	chr2L:7152138
NFS1	chr2L:8732070
NFS1	chr3R:23985581
NFS1	chr2L:6392895
NFS1	chr2L:6392892
NFS1	chr2L:6392891
NFS1	chr2L:5227170
NFS1	chrX:8256818
NFS1	chr2L:6392899
NFS1	chr2L:2958665
NFS1	chrX:20870210
NFS1	chr2L:6814549
NFS1	chr2L:5013803
NFS1	chr2L:6814541
NFS1	chr2L:5450449
NFS1	chr2L:5450446
NFS1	chr2R:11449895
NFS1	chr2L:6415532
NFS1	chr2L:6703460
NFS1	chr2L:6706627
NFS1	chr2L:8305939
NFS1	chr2L:2057570
NFS1	chr2R:9808949
NFS1	chr2L:6371741
NFS1	chr2L:9757248
NFS1	chr3L:5207781
NFS1	chr2L:7184211
NFS1	chr2L:6684001
NFS1	chr2R:8210593
NFS1	chr2L:6723910
NFS1	chr3L:10461876
NFS1	chr2L:6117586
NFS1	chr2L:8747572
NFS1	chr2R:8777484
NFS1	chr2L:6392870
NFS1	chr2R:8731581
NFS1	chr2L:3840253
NFS1	chr2L:7697740
NFS1	chr3L:6044270
NFS1	chr2L:2341665
NFS1	chr2L:2353496
NFS1	chr2L:9091967
NFS1	chr2L:2901371
NFS1	chr2L:6399030
NFS1	chr2L:6399034
NFS1	chr2L:7328762
NFS1	chr2L:6399038
NFS1	chr2L:2739066
NFS1	chr2L:2356324
NFS1	chr2L:2928940
NFS1	chr2L:3004627
NFS1	chr2L:3222191
NFS1	chr3R:19200468
NFS1	chr2L:6391830
NFS1	chr2L:6420357
NFS1	chr2R:8671381
NFS1	chr2L:2449143
NFS1	chr2L:7194740
NFS1	chr2L:2826443
NFS1	chr3R:20497392
NFS1	chr3R:13200025
NFS1	chr2L:7193977
NFS1	chr2L:6387143
NFS1	chr2L:4102997
NFS1	chr2L:2038709
NFS1	chr2L:4944605
NFS1	chr2L:5021550
NFS1	chr2R:7511436
NFS1	chr2L:3774162
NFS1	chr2R:19783059
NFS1	chrX:19984272
NFS1	chr2L:6115691
NFS1	chr2R:8670094
NFS1	chr2L:6396182
NFS1	chrX:18660488
NFS1	chr2R:17220214
NFS1	chr2R:17234261
NFS1	chr2L:7181102
NFS1	chr2L:6696549
NFS1	chr2L:6398745
NFS1	chrX:20438559
NFS1	chrX:20438558
NFS1	chr2L:6154608
NFS1	chrX:20535900
NFS1	chr2L:6712722
NFS1	chr2R:9810024
NFS1	chr2R:11450082
NFS1	chr3R:24234653
NFS1	chr2L:7606455
NFS1	chr3R:19571757
NFS1	chr2L:9230671
NFS1	chr2L:2049244
NFS1	chr2R:8670873
NFS1	chr2L:8732482
NFS1	chr2L:3745728
NFS1	chr2L:2929268
NFS1	chr2L:7250041
NFS1	chr2L:4951339
NFS1	chr2L:6398927
NFS1	chr2L:8972900
NFS1	chr2L:8962212
NFS1	chr2L:6401029
NFS1	chrX:6986029
NFS1	chr2R:7521043
NFS1	chr2L:6389640
NFS1	chr3L:10460136
NFS1	chr2L:3751319
NFS1	chr2L:6394729
NFS1	chrX:5713252
NFS1	chr2R:13335366
NFS1	chr2R:20496088
NFS1	chr2R:20496089
NFS1	chr2L:3848919
NFS1	chr2L:3763147
NFS1	chr2L:7142514
NFS1	chr2L:2448129
NFS1	chr2L:6706853
NFS1	chr2L:6706688
NFS1	chr2R:10326931
NFS1	chr2L:8732067
NFS1	chr2L:4957969
NFS1	chr2L:6392885
NFS1	chr2L:6724107
NFS1	chrX:5651018
NFS1	chr2R:13334812
NFS1	chr2L:6713093
NFS1	chr2L:8822174
NFS1	chr2L:6402382
NFS1	chr2L:4079756
NFS1	chr2R:8887909
NFS1	chrX:20254693
NFS1	chr2L:2828222
NFS1	chr3L:6191560
NFS1	chr2L:6816725
NFS1	chr2L:2828226
NFS1	chr3L:4402349
NFS1	chr2R:19787764
NFS1	chr2L:6415540
NFS1	chr2L:2946023
NFS1	chr2L:6415545
NFS1	chr2L:6415544
NFS1	chrX:20300806
NFS1	chr2L:8305907
NFS1	chr2L:7199318
NFS1	chr2L:2341947
NFS1	chr2L:2928718
NFS1	chr2R:9809314
NFS1	chrX:5845671
NFS1	chr2L:3646616
NFS1	chr2L:6395279
NFS1	chr2L:3848674
NFS1	chr2L:8971597
NFS1	chr2R:9522238
NFS1	chr2L:8970265
NFS1	chr2L:6706705
NFS1	chr2L:6723921
NFS1	chr2L:11736051
NFS1	chr2L:9012959
NFS1	chr2L:2932151
NFS1	chr2L:6377952
NFS1	chr2R:7520240
NFS1	chr2L:6389440
NFS1	chr3L:8470776
NFS1	chr2L:4670510
NFS1	chr3R:24214781
NFS1	chrX:20521353
NFS1	chr2L:6385573
NFS1	chr2L:7249867
NFS1	chr3L:4409186
NFS1	chr2L:5116805
NFS1	chr3R:23577977
NFS1	chr2R:9808974
NFS1	chr2L:2046143
NFS1	chr2L:4957778
NFS1	chr2R:9813904
NFS1	chr2L:8743377
NFS1	chr2L:2720175
NFS1	chr2L:6389105
NFS1	chr2L:6389104
NFS1	chr2L:7539864
NFS1	chr2L:3768882
NFS1	chr2L:7698116
NFS1	chr2L:7698115
NFS1	chr2L:2720799
NFS1	chr2R:19794941
NFS1	chr2R:19794942
NFS1	chr3L:4404296
NFS1	chr2R:6956318
NFS1	chrX:6792977
NFS1	chr2L:6399194
NFS1	chr2L:2943210
NFS1	chr2L:6393935
NFS1	chr2L:7185343
NFS1	chr2L:9011811
NFS1	chr2L:9011812
NFS1	chrX:8397658
NFS1	chr2L:2827926
NFS1	chr2L:7697665
NFS1	chr2L:6396194
NFS1	chr2L:7697666
NFS1	chr3R:24213355
NFS1	chr2L:9618646
NFS1	chr2L:7603188
NFS1	chrX:8205515
NFS1	chr2L:11023896
NFS1	chr2R:11450093
NFS1	chr2R:11441318
NFS1	chr2L:3854601
NFS1	chr2L:7144897
NFS1	chr2L:9011567
NFS1	chr2L:7187877
NFS1	chr3R:24261666
NFS1	chr2L:4959138
NFS1	chr3L:8469892
NFS1	chr2L:7728841
NFS1	chr2L:7694172
NFS1	chr2L:8306794
NFS1	chr3R:20497360
NFS1	chr2R:9519209
NFS1	chr3L:10456143
NFS1	chr2L:7522384
NFS1	chr2L:6398937
NFS1	chr2L:6386590
NFS1	chr2L:4959354
NFS1	chr2L:8304407
NFS1	chr2L:7250098
NFS1	chr2L:8820502
NFS1	chr2L:3220603
NFS1	chr2L:8789243
NFS1	chr2L:8831956
NFS1	chrX:2930126
NFS1	chr2L:4141151
NFS1	chrX:6656902
NFS1	chr2R:11441423
NFS1	chr2L:7183767
NFS1	chr2L:8304317
NFS1	chr2L:3779061
NFS1	chr2L:7148554
NFS1	chr2L:8307757
NFS1	chr2R:20482240
NFS1	chr2L:9224196
NFS1	chr2L:6146474
NFS1	chr2L:5013823
NFS1	chr3R:23577586
NFS1	chr2L:8837253
NFS1	chr2L:6400717
NFS1	chr2L:7695206
NFS1	chr2L:10964284
NFS1	chr2L:6795617
NFS1	chr2L:6415550
NFS1	chr2L:3759592
NFS1	chr2L:2353215
NFS1	chr2L:3859388
NFS1	chr2L:6805215
NFS1	chr2L:6720384
NFS1	chr2L:8305918
NFS1	chr2L:9223773
NFS1	chr3L:1348104
NFS1	chr2L:6724006
NFS1	chrX:8208237
NFS1	chr2L:6673780
NFS1	chr2L:6395241
NFS1	chrX:6099957
NFS1	chr2L:2948295
NFS1	chr2L:3840472
NFS1	chr2L:6380190
NFS1	chr2R:8669161
NFS1	chr2R:20485501
NFS1	chr3R:23582639
NFS1	chrX:6804273
NFS1	chr2R:8210399
NFS1	chr2L:9073809
NFS1	chrX:6507602
NFS1	chr2L:6711828
NFS1	chr2L:2046024
NFS1	chrX:5855547
NFS1	chrX:5855546
NFS1	chr3L:10462514
NFS1	chr3L:4407915
NFS1	chr2L:2356303
NFS1	chr2L:2943512
NFS1	chr2L:7190077
NFS1	chr3L:14996365
NFS1	chr2R:7511453
NFS1	chr2R:8671411
NFS1	chrX:12991955
NFS1	chr2L:6723932
NFS1	chr2L:2042874
NFS1	chr2L:7157569
NFS1	chr2R:8722185
NFS1	chr2R:8722189
NFS1	chr2L:3222154
NFS1	chr2L:7193911
NFS1	chr2L:7193914
NFS1	chr2L:2904128
NFS1	chr2L:2021400
NFS1	chr2L:6393928
NFS1	chrX:20534328
NFS1	chr2L:6396341
NFS1	chr2L:2921623
NFS1	chr3R:22992119
NFS1	chr2L:7693575
NFS1	chr2R:10438761
NFS1	chr2L:7693570
NFS1	chr3R:22992112
NFS1	chr3R:24278547
NFS1	chr2L:6799079
NFS1	chr2L:6400396
NFS1	chr2L:8837928
NFS1	chr2L:6421269
NFS1	chr3R:19211140
NFS1	chr2L:9011776
NFS1	chr2R:17234248
NFS1	chrX:7352210
NFS1	chr2L:6702508
NFS1	chr2L:6421522
NFS1	chr2L:6661258
NFS1	chr2L:6404131
NFS1	chr2R:20486081
NFS1	chr2L:8731968
NFS1	chr2L:2826088
NFS1	chr3R:23585945
NFS1	chr2L:6804957
NFS1	chr2L:7693801
NFS1	chr2L:6708935
NFS1	chr2L:4959129
NFS1	chr3L:10463002
NFS1	chr2L:3220856
NFS1	chr2L:2723140
NFS1	chr2L:8789431
NFS1	chr2R:11450156
NFS1	chr2L:8742350
NFS1	chr3L:10456172
NFS1	chr2R:11450158
NFS1	chr3L:10463798
NFS1	chr2L:7600865
NFS1	chr2L:6392530
NFS1	chr3L:1354425
NFS1	chr3L:1354421
NFS1	chr3L:1354423
NFS1	chr2L:8304418
NFS1	chr2R:10993983
NFS1	chr2L:8304416
NFS1	chr2L:7328917
NFS1	chr2L:6709678
NFS1	chr2R:8895451
NFS1	chr2L:6729940
NFS1	chr2L:9008817
NFS1	chr2L:8789503
NFS1	chr2L:3751371
NFS1	chr2L:5004416
NFS1	chrX:7347000
NFS1	chr3R:23576512
NFS1	chrX:5987523
NFS1	chr2L:6712093
NFS1	chr2L:9070679
NFS1	chr2L:8971929
NFS1	chr2L:2912902
NFS1	chr2L:6800610
NFS1	chr2L:9068997
NFS1	chr2L:5771637
NFS1	chr2L:8970197
NFS1	chr2L:5013835
NFS1	chr2L:7617709
NFS1	chr2R:8887928
NFS1	chr2L:3849077
NFS1	chr2R:8646895
NFS1	chr2R:13905577
NFS1	chr2R:8646898
NFS1	chr2R:8210492
NFS1	chr3R:23834416
NFS1	chr2R:9526955
NFS1	chr2L:6816673
NFS1	chr2L:5107325
NFS1	chr2L:7536261
NFS1	chr2L:4109566
NFS1	chr2R:8668718
NFS1	chr2L:8975017
NFS1	chr2L:6383740
NFS1	chr2R:7513031
NFS1	chr2L:2728937
NFS1	chr3R:23562058
NFS1	chr2R:8731790
NFS1	chr2L:6690722
NFS1	chr3R:23825238
NFS1	chrX:19574631
NFS1	chr2L:2928285
NFS1	chr2R:8669026
NFS1	chr2R:8669028
NFS1	chr2L:8960924
NFS1	chrX:2780607
NFS1	chr2L:6390973
NFS1	chr2R:20485065
NFS1	chrX:7879663
NFS1	chr2L:8317539
NFS1	chr2L:7249241
NFS1	chr2L:7521261
NFS1	chr2L:2828163
NFS1	chr2L:3740735
NFS1	chr2L:2828164
NFS1	chr2R:7511440
NFS1	chr2R:7511442
NFS1	chrX:6995144
NFS1	chr3R:23578118
NFS1	chr3R:23578112
NFS1	chr2L:7156513
NFS1	chrX:13040881
NFS1	chrX:6081647
NFS1	chrX:8211756
NFS1	chr2L:8754944
NFS1	chr2L:6370793
NFS1	chr2L:6709858
NFS1	chr3L:4401043
NFS1	chr2L:9084500
NFS1	chr2R:19783067
NFS1	chr2L:6393955
NFS1	chr2L:6393957
NFS1	chr2L:8786576
NFS1	chr2L:3767407
NFS1	chr2L:3236753
NFS1	chr2L:5018846
NFS1	chr2L:6155634
NFS1	chr2L:7686820
NFS1	chr2L:7606481
NFS1	chr2L:6415575
NFS1	chr2L:3220828
NFS1	chr2L:2353761
NFS1	chrX:19090822
NFS1	chr2R:6952367
NFS1	chr2R:9817483
NFS1	chr2L:6404037
NFS1	chr2L:9011980
NFS1	chr3L:14459015
NFS1	chr2R:11450148
NFS1	chr2L:6394684
NFS1	chr2L:6394687
NFS1	chrX:20434708
NFS1	chr2L:7332839
NFS1	chr3L:10456189
NFS1	chr2L:8304422
NFS1	chr2L:8744429
NFS1	chr2L:7699172
NFS1	chr2R:11441334
NFS1	chr2L:5004313
NFS1	chr2L:7690733
NFS1	chr2L:7197411
NFS1	chr2R:7983091
NFS1	chr2R:8672370
NFS1	chr2L:2353785
NFS1	chr3L:4407118
NFS1	chr2R:8730037
NFS1	chr2L:2353349
NFS1	chr2L:7606312
NFS1	chr3R:22753046
NFS1	chr2L:4946098
NFS1	chrX:4242386
NFS1	chr2L:3852158
NFS1	chr2L:3853977
NFS1	chr2L:6400735
NFS1	chr2L:7694909
NFS1	chr2L:3224479
NFS1	chr2L:7683571
NFS1	chr2L:2723945
NFS1	chr2L:2726464
NFS1	chr2L:6385725
NFS1	chr2L:5110663
NFS1	chr2L:2446746
NFS1	chr2L:7141063
NFS1	chr2L:6720526
NFS1	chr3R:23577496
NFS1	chr2R:8669141
NFS1	chr2L:3775033
NFS1	chr2L:8755567
NFS1	chr2L:2053907
NFS1	chr2L:9752741
NFS1	chr2L:4957408
NFS1	chr3R:24271547
NFS1	chr3R:23660620
NFS1	chrX:20437393
NFS1	chr2L:2820763
NFS1	chr3L:6465170
NFS1	chr2L:2046174
NFS1	chr2L:2046177
NFS1	chrX:20301013
NFS1	chr2L:7184026
NFS1	chr2L:6713363
NFS1	chr3R:23822644
NFS1	chr2L:8795838
NFS1	chr3L:6049216
NFS1	chr2L:3222130
NFS1	chr3L:10462005
NFS1	chrX:2185661
NFS1	chr2L:2830359
NFS1	chr2R:8673832
NFS1	chr2L:8742314
NFS1	chr2L:8786561
NFS1	chr2L:3222226
NFS1	chr2L:3222228
NFS1	chrX:19634169
NFS1	chr2L:7697652
NFS1	chr2L:2837771
NFS1	chr2L:2837776
NFS1	chr2L:7180493
NFS1	chr2L:7180492
NFS1	chr2L:7686832
NFS1	chr2L:6401192
NFS1	chrX:8394096
NFS1	chr3R:23820463
NFS1	chr2L:7321044
NFS1	chr2L:7693827
NFS1	chr2L:8309981
NFS1	chr2R:11450170
NFS1	chr2L:2031687
NFS1	chr2L:3221835
NFS1	chr2L:2025777
NFS1	chr2L:5113803
NFS1	chr2L:7327839
NFS1	chr2L:6393795
NFS1	chr2R:8653421
NFS1	chr2L:6391757
NFS1	chr2R:11441453
NFS1	chr2L:6708639
NFS1	chr2L:8301431
NFS1	chr2L:2907732
NFS1	chr2L:6729726
NFS1	chr2R:8729391
NFS1	chr2L:7534643
NFS1	chr2L:8973143
NFS1	chr2L:5448970
NFS1	chrX:12705778
NFS1	chr2R:9809912
NFS1	chr3R:23581714
NFS1	chr2L:6680126
NFS1	chr2L:3227698
NFS1	chr2L:3763074
NFS1	chrX:6629391
NFS1	chr2L:7183761
NFS1	chr3R:22753094
NFS1	chr2L:6415585
NFS1	chr2L:6395788
NFS1	chr2L:3849056
NFS1	chr2L:6395780
NFS1	chr2R:9513549
NFS1	chr2L:6682706
NFS1	chr2L:2359696
NFS1	chr3R:23581405
NFS1	chr2L:6814486
NFS1	chr2L:6721021
NFS1	chrX:20309491
NFS1	chr2R:12555790
NFS1	chr2R:20485868
NFS1	chr2L:3229853
NFS1	chr2L:2738859
NFS1	chr2L:8739827
NFS1	chr2L:7536245
NFS1	chr2L:2737981
NFS1	chr2R:8665166
NFS1	chr2L:6724725
NFS1	chr2L:8795938
NFS1	chr2R:8675032
NFS1	chr2L:7192271
NFS1	chrX:7875794
NFS1	chr2R:8669288
NFS1	chrX:7879680
NFS1	chr2L:2927745
NFS1	chr3R:22747683
NFS1	chr3L:10455865
NFS1	chr2R:6889052
NFS1	chr2L:7242061
NFS1	chr2L:7247545
NFS1	chr2L:2458984
NFS1	chr3L:10455868
NFS1	chrX:5855355
NFS1	chr2L:7529473
NFS1	chr2L:6713358
NFS1	chr2L:3843912
NFS1	chr2L:9071106
NFS1	chr3R:23837837
NFS1	chr3R:19572176
NFS1	chr2L:2341764
NFS1	chr2L:3748213
NFS1	chr2R:8729559
NFS1	chr2L:3846270
NFS1	chr2L:2739325
NFS1	chr2L:2943250
NFS1	chr2L:6247696
NFS1	chrX:6507477
NFS1	chr2L:2030152
NFS1	chr2L:9512503
NFS1	chrX:19985538
NFS1	chr3R:22026020
NFS1	chrX:17826501
NFS1	chr2L:4089461
NFS1	chr2L:9236393
NFS1	chrX:3809569
NFS1	chr2L:6393810
NFS1	chr3L:4407471
NFS1	chr3L:4407475
NFS1	chr2L:7180487
NFS1	chr3L:4401153
NFS1	chr2L:7180482
NFS1	chr2R:9537050
NFS1	chr3L:4400793
NFS1	chr2L:3222310
NFS1	chrX:20215795
NFS1	chrX:20215796
NFS1	chr2L:6718052
NFS1	chr2L:8781615
NFS1	chr2L:3848837
NFS1	chr2L:7695400
NFS1	chr2R:12559817
NFS1	chr2L:6809736
NFS1	chr2L:3852996
NFS1	chr2L:3220802
NFS1	chrX:6995280
NFS1	chr2R:8673228
NFS1	chr2L:6397313
NFS1	chr2R:8670156
NFS1	chr2L:6814366
NFS1	chr2L:2731831
NFS1	chr2L:3744762
NFS1	chrX:18631917
NFS1	chr2L:7185697
NFS1	chr2L:6399443
NFS1	chr3R:23822069
NFS1	chr2L:6387265
NFS1	chr2L:7185699
NFS1	chr2L:2027644
NFS1	chr2R:7983070
NFS1	chr3R:23839730
NFS1	chr2L:3848940
NFS1	chr3R:14265578
NFS1	chr2L:6811705
NFS1	chrX:8335510
NFS1	chr2L:2349340
NFS1	chr2L:3220158
NFS1	chr2L:3220155
NFS1	chr2L:3220157
NFS1	chr2L:7534871
NFS1	chr2L:2835125
NFS1	chr2L:6800398
NFS1	chr2L:3750094
NFS1	chrX:20054699
NFS1	chr3R:19574647
NFS1	chr3L:14997253
NFS1	chr2L:5985171
NFS1	chr2L:2931240
NFS1	chr3R:21359752
NFS1	chr3L:6468998
NFS1	chr2L:6786021
NFS1	chr2L:3229530
NFS1	chr2L:3013483
NFS1	chr3L:4407861
NFS1	chr2L:5450518
NFS1	chr2L:2059222
NFS1	chr3L:14589199
NFS1	chr2L:7696946
NFS1	chr3L:6460702
NFS1	chr2L:6805071
NFS1	chr2L:3840497
NFS1	chr2R:8777467
NFS1	chr2L:2356281
NFS1	chr2L:2051145
NFS1	chr2R:6709846
NFS1	chr2L:2051142
NFS1	chr2R:8585127
NFS1	chr2R:8585126
NFS1	chr2L:3227348
NFS1	chr2L:3775041
NFS1	chrX:2780633
NFS1	chrX:13044974
NFS1	chr2L:8748067
NFS1	chr2L:9226213
NFS1	chr2L:4093703
NFS1	chr2L:2908241
NFS1	chr2L:6723575
NFS1	chr2L:3844806
NFS1	chr2L:5109370
NFS1	chr2L:4957727
NFS1	chr2L:3844793
NFS1	chr3L:10465594
NFS1	chr2L:6383779
NFS1	chrX:5281106
NFS1	chr2L:2721619
NFS1	chr2R:7981618
NFS1	chr2L:9009813
NFS1	chr2L:9009817
NFS1	chrX:5855239
NFS1	chr2L:8744003
NFS1	chr2L:2347356
NFS1	chr2L:2943248
NFS1	chr2L:7328095
NFS1	chrX:6420719
NFS1	chr2L:5109487
NFS1	chr3R:20499630
NFS1	chr2R:19797151
NFS1	chr2L:6253672
NFS1	chr2L:3000434
NFS1	chr2L:3748663
NFS1	chr2R:7981505
NFS1	chr2L:8751903
NFS1	chr2L:2356125
NFS1	chr2R:7981508
NFS1	chr2L:9763207
NFS1	chr2L:6396017
NFS1	chr2L:6396018
NFS1	chrX:20534588
NFS1	chr2R:12559808
NFS1	chr2L:7151555
NFS1	chrX:7541408
NFS1	chr3R:24275862
NFS1	chr2L:2835916
NFS1	chr3R:23833230
NFS1	chr2L:7611297
NFS1	chr2R:10983839
NFS1	chr3R:19675712
NFS1	chr2L:6393685
NFS1	chr2L:6692742
NFS1	chr2R:11441278
NFS1	chrX:7739197
NFS1	chr2L:9011398
NFS1	chr2L:7613525
NFS1	chr2L:6393174
NFS1	chr2L:3855446
NFS1	chr2L:6393170
NFS1	chr2L:8744698
NFS1	chr2L:2026715
NFS1	chrX:2804850
NFS1	chr2L:2911540
NFS1	chr2L:4113862
NFS1	chr2L:6393779
NFS1	chr2L:6786706
NFS1	chr2L:3848972
NFS1	chr2L:3748876
NFS1	chr2L:3748874
NFS1	chrX:8335507
NFS1	chr2R:10326953
NFS1	chrX:19182659
NFS1	chr3L:1354398
NFS1	chrX:2798928
SFS	chr2L:21976774
SFS	chr2L:21976775
SFS	chrX:5787765
SFS	chrX:4949792
SFS	chr3R:19787651
SFS	chr2L:2755817
SFS	chr2L:14582953
SFS	chr2L:4388239
SFS	chrX:15736079
SFS	chrX:20109634
SFS	chr2L:2466652
SFS	chr2L:2750193
SFS	chrX:14583241
SFS	chr2L:15951644
SFS	chr2L:15951645
SFS	chr2R:11168150
SFS	chr2L:14582803
SFS	chr2L:2748434
SFS	chr2L:14582960
SFS	chrX:18791568
SFS	chrX:18791560
SFS	chrX:15735974
SFS	chr2L:2750777
SFS	chrX:7476149
SFS	chrX:7832780
SFS	chr3L:13560911
SFS	chrX:19857481
SFS	chr2L:2473120
SFS	chrX:21247117
SFS	chr3L:13560879
SFS	chr2L:2755401
SFS	chr2L:15990118
SFS	chrX:1533428
SFS	chr3L:1994707
SFS	chr3L:13565367
SFS	chr2R:11166797
SFS	chrX:13024915
SFS	chr3L:13561370
SFS	chr2R:11166711
SFS	chr3R:24847929
SFS	chrX:20955186
SFS	chrX:21243591
SFS	chrX:21244140
SFS	chrX:1129159
SFS	chrX:15696462
SFS	chrX:13024846
SFS	chrX:1506784
SFS	chr2R:3993973
SFS	chr2R:11168466
SFS	chrX:4949743
SFS	chr2R:11168708
SFS	chrX:13024091
SFS	chr3L:1994648
SFS	chr2L:2750813
SFS	chr3L:11996362
SFS	chr2R:20857733
SFS	chrX:4850366
SFS	chrX:15066664
SFS	chrX:14588205
SFS	chr2R:11166738
SFS	chrX:21246085
SFS	chrX:21246087
SFS	chr3L:11996364
SFS	chr2R:11166732
SFS	chr2L:14582990
SFS	chr2L:2466596
SFS	chrX:21142607
SFS	chrX:17910133
SFS	chr2L:2466751
SFS	chr2R:11168750
SFS	chr2L:14582925
SFS	chrX:6595629
SFS	chr2R:19801621
SFS	chrX:19319491
SFS	chr2L:4390779
SFS	chr2R:11166723
SFS	chr2R:11166725
SFS	chr2L:2466607
SFS	chr2L:2466768
SFS	chrX:20109743
SFS	chr3R:9518268
SFS	chr3R:9518269
SFS	chr2R:11168109
SFS	chr2R:11168103
SFS	chrX:13024814
SFS	chr2R:3984455
SFS	chr2L:2750428
SFS	chr2L:18813441
SFS	chrX:13024818
SFS	chrX:15736155
SFS	chr2R:11168455
SFS	chr2L:4390790
SFS	chrX:21142532
SFS	chrX:7572794
SFS	chr2L:2750625
SFS	chr2L:14582970
SFS	chr2L:2467279
SFS	chr2R:11170176
SFS	chr2L:4396700
SFS	chr2L:2462882
SFS	chrX:7002230
SFS	chr2L:2466374
SFS	chr2L:1220092
SFS	chr3R:24840697
SFS	chr2R:11166455
SFS	chr2R:20427303
SFS	chrX:1546035

## Sheet: NFS2_SFS_SNPsInSweeps
Sweep Population	Mutation
NFS2	chr3R:23649583
NFS2	chr3R:25563570
NFS2	chr2R:19052996
NFS2	chr3R:23640232
NFS2	chr2R:12966141
NFS2	chr2R:18713966
NFS2	chr3R:21474770
NFS2	chr3R:23432884
NFS2	chr2R:16692691
NFS2	chr3R:15090512
NFS2	chr3R:21461708
NFS2	chr3R:15090510
NFS2	chr3R:23658033
NFS2	chr3R:23658034
NFS2	chr3R:24541441
NFS2	chr3R:24770231
NFS2	chr2R:12019805
NFS2	chr3R:26784164
NFS2	chr3R:21469588
NFS2	chr2R:14444425
NFS2	chr2R:18885784
NFS2	chr3R:15103891
NFS2	chr3R:15885760
NFS2	chr3R:25252911
NFS2	chr3R:15896072
NFS2	chr3R:10005069
NFS2	chr3R:23163365
NFS2	chr2R:18713468
NFS2	chr2R:10453081
NFS2	chr2R:17857001
NFS2	chr2R:10453083
NFS2	chr3R:26784009
NFS2	chr3R:13708889
NFS2	chr2R:16440917
NFS2	chr2R:19375853
NFS2	chr3R:25569037
NFS2	chr3L:3993131
NFS2	chr3R:26784007
NFS2	chr2R:19045053
NFS2	chr2R:13098705
NFS2	chr3R:21470707
NFS2	chr3R:21688449
NFS2	chr3R:23138219
NFS2	chrX:16006984
NFS2	chr2R:9931346
NFS2	chr3R:26782528
NFS2	chr3R:23656898
NFS2	chr3R:16018508
NFS2	chr2L:20598386
NFS2	chr3R:14600392
NFS2	chr2R:19070701
NFS2	chr3R:21472966
NFS2	chr3R:15750729
NFS2	chr3R:13809894
NFS2	chr3R:21461722
NFS2	chr3R:21535925
NFS2	chr2R:13086249
NFS2	chr3R:24770121
NFS2	chr3R:23649654
NFS2	chr3R:13713711
NFS2	chr2R:12229017
NFS2	chr2R:10443726
NFS2	chr2R:10443727
NFS2	chr2R:10719877
NFS2	chr3R:13700175
NFS2	chr2R:16697803
NFS2	chr3R:14501687
NFS2	chr3R:15913947
NFS2	chr2R:14441993
NFS2	chr3R:23645751
NFS2	chr3R:24762677
NFS2	chr2R:13094648
NFS2	chr2R:19351283
NFS2	chr2R:12004753
NFS2	chr3R:21474066
NFS2	chr3R:14304361
NFS2	chr3R:23259140
NFS2	chr3R:14606469
NFS2	chr2R:12718757
NFS2	chr3R:23012411
NFS2	chr3R:21462361
NFS2	chr3R:13923948
NFS2	chr3R:25367261
NFS2	chr2R:18702421
NFS2	chr3R:15063063
NFS2	chr3R:24550241
NFS2	chr3R:24284323
NFS2	chr3R:24284322
NFS2	chr2R:12963844
NFS2	chr2R:12707720
NFS2	chr3R:23647701
NFS2	chr3R:23857206
NFS2	chr2R:16692739
NFS2	chr2R:9937442
NFS2	chr3R:24547630
NFS2	chr2R:18885794
NFS2	chr3R:25379902
NFS2	chr2R:19059785
NFS2	chrX:14501779
NFS2	chrX:14501778
NFS2	chr3R:14510554
NFS2	chr3R:23642479
NFS2	chr3R:13814681
NFS2	chr3R:15110270
NFS2	chr2R:13080866
NFS2	chr2R:12979958
NFS2	chr2R:10919761
NFS2	chr2R:13098595
NFS2	chr3R:21460896
NFS2	chr2R:15594385
NFS2	chr3R:24552022
NFS2	chr3L:800881
NFS2	chr2R:19040009
NFS2	chr3R:25562978
NFS2	chr3R:24547849
NFS2	chr3R:25248827
NFS2	chr2R:19359807
NFS2	chr3R:16018214
NFS2	chr2R:16698225
NFS2	chr2R:10453088
NFS2	chr3R:21526619
NFS2	chr3R:24185223
NFS2	chr2R:17857910
NFS2	chr2R:18715007
NFS2	chr3R:23014766
NFS2	chr2R:11957260
NFS2	chr3R:21468542
NFS2	chr3R:23655383
NFS2	chr2R:10710743
NFS2	chr2R:19487088
NFS2	chr3R:23647672
NFS2	chr2R:13094633
NFS2	chr2R:11942362
NFS2	chr2R:17842197
NFS2	chr2R:12079640
NFS2	chr2R:17852111
NFS2	chr2R:17845543
NFS2	chr2R:10460500
NFS2	chr2R:17842628
NFS2	chr3R:24549820
NFS2	chr3R:23453808
NFS2	chr3R:21462665
NFS2	chr2R:10203532
NFS2	chrX:6094579
NFS2	chr2R:11941978
NFS2	chr2R:12231380
NFS2	chrX:5926632
NFS2	chr2R:11978066
NFS2	chr3R:24293262
NFS2	chr3R:15896078
NFS2	chr3R:25885924
NFS2	chr2R:12231155
NFS2	chr2R:18713588
NFS2	chr2R:12062012
NFS2	chr3R:20408677
NFS2	chrX:6154620
NFS2	chr3R:19530502
NFS2	chr3R:15255415
NFS2	chr3R:24068057
NFS2	chr2R:17901731
NFS2	chr3R:24294704
NFS2	chr3R:24550687
NFS2	chr2R:19371390
NFS2	chr3R:25885119
NFS2	chr3R:24419721
NFS2	chr3R:23645908
NFS2	chr2R:16444924
NFS2	chr2R:18033754
NFS2	chr3R:23641998
NFS2	chr3L:1710630
NFS2	chr3R:22105051
NFS2	chr3R:15903096
NFS2	chr2R:19361485
NFS2	chrX:18406896
NFS2	chrX:18406897
NFS2	chr3R:14273276
NFS2	chr3R:23014894
NFS2	chr3R:24557682
NFS2	chr2R:11943518
NFS2	chr3R:16019094
NFS2	chr2R:10202623
NFS2	chrX:18407988
NFS2	chr2R:10202627
NFS2	chrX:18407985
NFS2	chr3R:21183857
NFS2	chr2R:16517902
NFS2	chr2R:11952065
NFS2	chr2R:12966721
NFS2	chr3R:23649940
NFS2	chr3R:23652110
NFS2	chrX:5356902
NFS2	chr3R:14501727
NFS2	chr3R:16008778
NFS2	chr2R:12679421
NFS2	chr3R:16007524
NFS2	chr2R:12062980
NFS2	chr3R:14510186
NFS2	chr2R:17844346
NFS2	chr3R:24555389
NFS2	chr3R:15065196
NFS2	chr2R:10214552
NFS2	chr3R:15529345
NFS2	chr2R:19349126
NFS2	chr3R:15072097
NFS2	chr3R:14305894
NFS2	chr3R:24544749
NFS2	chr3R:13810624
NFS2	chr2R:17295244
NFS2	chr2R:12410221
NFS2	chr3R:14305893
NFS2	chr2R:18034054
NFS2	chr3R:26787532
NFS2	chr3L:1710029
NFS2	chr2R:17849387
NFS2	chr2R:10201221
NFS2	chr3R:25256868
NFS2	chr3R:23122784
NFS2	chr3R:15903914
NFS2	chr3R:15211319
NFS2	chr2R:18231485
NFS2	chr3R:16018436
NFS2	chr3R:23655866
NFS2	chr3L:3993142
NFS2	chrX:9425505
NFS2	chr3R:15078306
NFS2	chrX:6211323
NFS2	chr3R:14509917
NFS2	chr2R:12964378
NFS2	chr2R:10336503
NFS2	chr3R:14509913
NFS2	chr2R:11911540
NFS2	chr2R:16682764
NFS2	chr3R:23240045
NFS2	chr3R:13933616
NFS2	chr3R:24557449
NFS2	chr2R:16505334
NFS2	chr2R:10710841
NFS2	chr3R:22396983
NFS2	chr2R:18713411
NFS2	chr3R:15110601
NFS2	chr2R:19342344
NFS2	chr3R:13811036
NFS2	chr3R:24281419
NFS2	chr3R:15895348
NFS2	chr3R:23858530
NFS2	chr3R:14265075
NFS2	chr3R:21535387
NFS2	chr2R:19345981
NFS2	chr3R:24295008
NFS2	chr2R:13092727
NFS2	chr3R:21188110
NFS2	chr3R:14319947
NFS2	chr2R:18713348
NFS2	chr3R:23657547
NFS2	chr3R:21462331
NFS2	chr2R:17842390
NFS2	chr3R:24291868
NFS2	chr3R:22116599
NFS2	chr3R:14268377
NFS2	chrX:16632096
NFS2	chr3R:24291625
NFS2	chr3R:10005452
NFS2	chr2R:19044881
NFS2	chr3R:23652245
NFS2	chr3R:25258503
NFS2	chr2R:18705456
NFS2	chr2R:10056744
NFS2	chr2R:18701328
NFS2	chr3R:15919771
NFS2	chr3R:26031610
NFS2	chr2R:17842544
NFS2	chr3R:23655463
NFS2	chr2R:16505689
NFS2	chr3R:14510523
NFS2	chr3R:25171037
NFS2	chr2R:11969470
NFS2	chr3R:15210273
NFS2	chr3R:23655288
NFS2	chr2R:19371445
NFS2	chr2R:19367375
NFS2	chr2R:12676952
NFS2	chr2R:9935363
NFS2	chr3R:24545335
NFS2	chr2R:10204747
NFS2	chr3R:24550892
NFS2	chr3R:14510132
NFS2	chrX:5933407
NFS2	chr2R:12321579
NFS2	chr3R:23124191
NFS2	chr2R:16699229
NFS2	chr3R:26783983
NFS2	chr2R:19342450
NFS2	chr3R:22329006
NFS2	chr2R:14443401
NFS2	chr3R:15255081
NFS2	chr3R:23138196
NFS2	chr3R:23646876
NFS2	chr2R:12968107
NFS2	chr2R:12707541
NFS2	chr2R:17842320
NFS2	chr3R:25378226
NFS2	chr3R:25379894
NFS2	chr2R:10599908
NFS2	chr3R:22330257
NFS2	chr2R:10708887
NFS2	chr3R:23646303
NFS2	chr3L:801272
NFS2	chr2R:16505335
NFS2	chr2R:12016157
NFS2	chr3R:24293656
NFS2	chr2R:12965831
NFS2	chr2R:17891953
NFS2	chr3R:16018588
NFS2	chr3L:4072527
NFS2	chr3R:23647308
NFS2	chr3R:15062512
NFS2	chr3R:15064362
NFS2	chr2R:18224138
NFS2	chr2R:19058257
NFS2	chr3R:15896103
NFS2	chr3R:15896067
NFS2	chr2R:18885797
NFS2	chr3R:16008183
NFS2	chr2R:17858052
NFS2	chr3R:21474101
NFS2	chr2R:18885798
NFS2	chr3R:23453821
NFS2	chr3R:24553271
NFS2	chrX:14403558
NFS2	chr3R:24291808
NFS2	chr3R:15908947
NFS2	chrX:6215175
NFS2	chr3R:19534645
NFS2	chr3R:20408721
NFS2	chr2R:12707538
NFS2	chr2R:12707536
NFS2	chr3R:23651234
NFS2	chr2R:9931356
NFS2	chr2R:18231661
NFS2	chr3R:15753474
NFS2	chr3R:23137524
NFS2	chr2L:20496416
NFS2	chr3R:21191523
NFS2	chr2R:18895075
NFS2	chr3R:15750656
NFS2	chr3R:21461651
NFS2	chr3R:14600799
NFS2	chr3R:21461652
NFS2	chr3R:14600414
NFS2	chrX:6154577
NFS2	chr3R:15073306
NFS2	chr3R:21461710
NFS2	chr2R:17914208
NFS2	chr2R:12014738
NFS2	chr3R:21461717
NFS2	chr3R:14319152
NFS2	chr3R:23642167
NFS2	chr3R:14319154
NFS2	chr3R:15752750
NFS2	chr2R:9928511
NFS2	chr3R:14508797
NFS2	chrX:17199825
NFS2	chr3R:21874717
NFS2	chr3R:24292657
NFS2	chr2R:17894323
NFS2	chr3R:24557493
NFS2	chr2R:18710767
NFS2	chr2R:11956496
NFS2	chr3R:21461741
NFS2	chr3R:15108070
NFS2	chr3R:15743336
NFS2	chr2R:17852112
NFS2	chr3R:24293112
NFS2	chr2R:19079066
NFS2	chr2R:18713432
NFS2	chr2R:18231652
NFS2	chr3R:23641143
NFS2	chr3R:23641142
NFS2	chr2R:18713438
NFS2	chr3R:23138024
NFS2	chrX:16626961
NFS2	chr3R:24553752
NFS2	chr3R:15068555
NFS2	chr3R:13808449
NFS2	chr3R:15750846
NFS2	chr2R:10453180
NFS2	chr3R:21461870
NFS2	chr3R:21461872
NFS2	chr2R:12973155
NFS2	chr3R:25257441
NFS2	chr3R:15257987
NFS2	chr3R:15206541
NFS2	chr3R:23656499
NFS2	chr3R:25248452
NFS2	chr2R:10059834
NFS2	chr3R:25572137
NFS2	chr3R:16019216
NFS2	chr2R:12062554
NFS2	chr3R:15904575
NFS2	chr2L:20497659
NFS2	chr3R:24544861
NFS2	chr3R:13705290
NFS2	chr3R:23868559
NFS2	chr2R:10203282
NFS2	chr2R:11916395
NFS2	chr3R:22107583
NFS2	chr2R:18701889
NFS2	chr2R:16505585
NFS2	chr3R:15886998
NFS2	chr3R:21473454
NFS2	chr3R:23869835
NFS2	chr3R:23854082
NFS2	chr3R:24183806
NFS2	chr3R:15255690
NFS2	chr3R:15119160
NFS2	chr2R:10598892
NFS2	chr3R:21461676
NFS2	chr2R:13081705
NFS2	chr3R:23657804
NFS2	chr3R:24293115
NFS2	chr2R:17849304
NFS2	chr2R:17849303
NFS2	chr3R:15530073
NFS2	chr3R:15908756
NFS2	chr3R:22391559
NFS2	chr2R:12964127
NFS2	chr3R:15068574
NFS2	chr2R:19359818
NFS2	chr2R:19367364
NFS2	chr3R:25179463
NFS2	chr3R:24552939
NFS2	chr2R:12074499
NFS2	chr2R:19044468
NFS2	chr2R:12229867
NFS2	chr2R:19044373
NFS2	chr3R:24191098
NFS2	chr3R:24293449
NFS2	chr3R:15911666
NFS2	chr2R:16445213
NFS2	chr2R:12079652
NFS2	chr2R:10204751
NFS2	chr3R:24541420
NFS2	chr2R:19058324
NFS2	chr2R:14443955
NFS2	chr2R:16445190
NFS2	chr2R:18891921
NFS2	chrX:14702543
NFS2	chr2R:12063082
NFS2	chr2R:16393912
NFS2	chr2R:18233350
NFS2	chr3R:26784381
NFS2	chr3R:26186641
NFS2	chr2R:18228290
NFS2	chr2R:12677163
NFS2	chr2R:12334925
NFS2	chr3R:24555019
NFS2	chr2R:18700884
NFS2	chr2R:12965721
NFS2	chr3R:13702123
NFS2	chr2R:18713406
NFS2	chr2R:19058191
NFS2	chr3R:14319271
NFS2	chr3R:16018274
NFS2	chr3R:16007601
NFS2	chr3R:24552806
NFS2	chr3R:23246771
NFS2	chrX:6064901
NFS2	chr3R:21474083
NFS2	chr3R:16011485
NFS2	chrX:6064905
NFS2	chr3R:15255247
NFS2	chr3R:14314941
NFS2	chrX:6510818
NFS2	chr3R:15255505
NFS2	chr3R:22108787
NFS2	chr2R:12230126
NFS2	chr2R:17911479
NFS2	chr3R:23655673
NFS2	chr3R:25366690
NFS2	chr3R:23655677
NFS2	chr3R:21461695
NFS2	chr2R:17889734
NFS2	chr3R:14310961
NFS2	chr3R:25563513
NFS2	chr3R:21461692
NFS2	chrX:6409850
NFS2	chr2R:16691668
NFS2	chr3R:23251540
NFS2	chr3R:23139902
NFS2	chr3R:26030655
NFS2	chr2R:10202323
NFS2	chr2R:10204213
NFS2	chr3R:21535952
NFS2	chr2R:16697926
NFS2	chr3R:26027742
NFS2	chr3R:21536740
NFS2	chr3R:25562900
NFS2	chr3R:23244398
NFS2	chr3R:15073989
NFS2	chr3R:14506991
NFS2	chrX:15532986
NFS2	chr3R:13710273
NFS2	chr2R:17914136
NFS2	chr3R:21468172
NFS2	chr3R:23656079
NFS2	chr3R:14508683
NFS2	chr2R:17842542
NFS2	chr3R:22329557
NFS2	chr3R:21468072
NFS2	chr3R:23251539
NFS2	chr3R:21474131
NFS2	chr2R:11947357
NFS2	chr2R:19353507
NFS2	chr2R:12016298
NFS2	chr3R:15258111
NFS2	chrX:6785098
NFS2	chr3R:23251534
NFS2	chr3R:15074700
NFS2	chr3R:15753502
NFS2	chr3R:15753503
NFS2	chr3R:21474127
NFS2	chr3R:15753506
NFS2	chr3R:15881453
NFS2	chr3R:24552147
NFS2	chr3R:21522759
NFS2	chr3R:23656091
NFS2	chr3R:23656093
NFS2	chr3R:14508468
NFS2	chr3R:15742899
NFS2	chr2R:12320515
NFS2	chrX:5933188
NFS2	chr3L:1710838
NFS2	chr2R:16687645
NFS2	chr3R:23869184
NFS2	chr3R:14508507
NFS2	chr3R:14509968
NFS2	chrX:6095176
NFS2	chr2R:17902165
NFS2	chr3R:15895718
NFS2	chr3R:15065555
NFS2	chr2R:10453040
NFS2	chr3R:17394520
NFS2	chrX:20808076
NFS2	chr2R:13149854
NFS2	chr3R:23656004
NFS2	chr2R:19377536
NFS2	chr3R:25562296
NFS2	chr3R:20216029
NFS2	chrX:5926095
NFS2	chr3R:25255069
NFS2	chr2R:12004636
NFS2	chr3R:15082065
NFS2	chr3R:21474040
NFS2	chr3R:13927665
NFS2	chr3R:25886322
NFS2	chr3R:14513182
NFS2	chr3R:23656890
NFS2	chr2R:11955421
NFS2	chr3R:15753614
NFS2	chr3R:15752749
NFS2	chr2R:12229462
NFS2	chr3R:15881135
NFS2	chr2R:18706800
NFS2	chrX:14515417
NFS2	chr2R:16698156
NFS2	chr3R:24294707
NFS2	chr2R:16698153
NFS2	chr3R:15895476
NFS2	chr2R:10713064
NFS2	chr3R:21183862
NFS2	chr2R:18384249
NFS2	chr2R:17859236
NFS2	chrX:14515419
NFS2	chr3R:13705712
NFS2	chr3R:15256642
NFS2	chr2R:16453934
NFS2	chr3R:13808809
NFS2	chr3L:800969
NFS2	chr2R:19064158
NFS2	chr3R:22107593
NFS2	chr2L:20498007
NFS2	chr3R:15071249
NFS2	chr3L:800962
NFS2	chr3R:23123174
NFS2	chr2R:12718821
NFS2	chr3R:14510531
NFS2	chr3R:24281399
NFS2	chr2R:17898254
NFS2	chr2R:16695078
NFS2	chr2R:12062826
NFS2	chr3R:15071716
NFS2	chr3R:23244420
NFS2	chr3R:23256883
NFS2	chr2R:11969469
NFS2	chrX:14288716
NFS2	chr3R:25378980
NFS2	chr3R:24280892
NFS2	chr2R:17849233
NFS2	chr2R:10455081
NFS2	chr2R:19078577
NFS2	chr2R:17894722
NFS2	chr3R:25379956
NFS2	chr3R:25366895
NFS2	chr3R:23867447
NFS2	chr3R:15753299
NFS2	chr3R:15520991
NFS2	chr3R:25379862
NFS2	chrX:20807348
NFS2	chr2R:11943988
NFS2	chr2R:19345488
NFS2	chr3R:25885149
NFS2	chr3R:13929465
NFS2	chr2R:11943982
NFS2	chr3R:24542843
NFS2	chr3R:22383935
NFS2	chr3R:23654214
NFS2	chr3R:24774637
NFS2	chr3R:24547427
NFS2	chr2R:12408293
NFS2	chr2L:20496674
NFS2	chr2R:12231550
NFS2	chr3R:23643498
NFS2	chr3R:13928995
NFS2	chr2R:19352447
NFS2	chr2R:12016123
NFS2	chr3R:21461792
NFS2	chr2R:14443734
NFS2	chr3R:23657801
NFS2	chrX:6217325
NFS2	chr3R:25563415
NFS2	chrX:6064904
NFS2	chr3R:23848504
NFS2	chr2R:12229495
NFS2	chr3R:23867625
NFS2	chr3R:23453829
NFS2	chr3R:10006105
NFS2	chr3R:21460828
NFS2	chr2R:16695077
NFS2	chr3R:25376345
NFS2	chr2R:10453064
NFS2	chr3R:27450618
NFS2	chr2R:10200098
NFS2	chr2R:16512931
NFS2	chr3R:21461732
NFS2	chr3R:15116381
NFS2	chr2R:16444434
NFS2	chr2R:18881267
NFS2	chr3R:23645106
NFS2	chr2L:20488304
NFS2	chr3R:15255579
NFS2	chr2R:18704832
NFS2	chr2R:12410673
NFS2	chr3R:24068525
NFS2	chr3R:21461730
NFS2	chrX:6064896
NFS2	chr3R:23125340
NFS2	chr2R:11941901
NFS2	chr3R:23848141
NFS2	chr3R:21869608
NFS2	chr3R:25257449
NFS2	chr2R:10202591
NFS2	chr3L:1710652
NFS2	chr2R:18705493
NFS2	chr3R:23647202
NFS2	chr3R:23872245
NFS2	chr2R:16692780
NFS2	chr2R:13095839
NFS2	chr2R:16444952
NFS2	chr2R:12979215
NFS2	chr3L:802904
NFS2	chr2R:16692622
NFS2	chr3R:24548223
NFS2	chr3R:23138194
NFS2	chr3R:22395574
NFS2	chr2R:13095838
NFS2	chr3R:24760882
NFS2	chrX:20793188
NFS2	chr2R:12229034
NFS2	chr2R:12229035
NFS2	chr2R:19042299
NFS2	chr3R:24544147
NFS2	chr3R:15075653
NFS2	chr2R:12679444
NFS2	chr3R:23656691
NFS2	chr3R:25379892
NFS2	chr3R:15108065
NFS2	chr3R:23656995
NFS2	chr3R:25891299
NFS2	chr2R:12416726
NFS2	chr3R:24553407
NFS2	chr2R:18020085
NFS2	chrX:16626957
NFS2	chr3R:15527974
NFS2	chr3R:22104733
NFS2	chr3R:23166548
NFS2	chr3R:25179454
NFS2	chr3R:22322811
NFS2	chr3R:15087213
NFS2	chr3R:21461963
NFS2	chr3R:13932459
NFS2	chr2R:12014947
NFS2	chr3L:769275
NFS2	chr3R:25379925
NFS2	chr2R:16505595
NFS2	chr3R:23646673
NFS2	chr2R:18899373
NFS2	chrX:18212736
NFS2	chr3R:15074460
NFS2	chr3R:22116037
NFS2	chr3R:21195953
NFS2	chr3L:768323
NFS2	chr2R:12017208
NFS2	chr3R:22116031
NFS2	chr3R:22116030
NFS2	chrX:6551091
NFS2	chr3R:22326254
NFS2	chr2R:17845960
NFS2	chr3R:14300260
NFS2	chr3R:21193545
NFS2	chr2R:12229696
NFS2	chrX:5933309
NFS2	chr2R:12679838
NFS2	chr3R:23647939
NFS2	chr3R:23138206
NFS2	chrX:5929564
NFS2	chr2R:10718937
NFS2	chr2R:10713032
NFS2	chrX:14515429
NFS2	chr3R:15895276
NFS2	chr3R:23656907
NFS2	chr3R:21193551
NFS2	chr3R:23656900
NFS2	chr2R:17849076
NFS2	chr2R:12968247
NFS2	chr2R:10201021
NFS2	chr2R:16452804
NFS2	chr3R:24552737
NFS2	chr3R:22394008
NFS2	chr3R:15068553
NFS2	chr3R:15750840
NFS2	chr3R:13818362
NFS2	chr3R:13706797
NFS2	chr2R:12409745
NFS2	chr3R:24291602
NFS2	chr3R:24544866
NFS2	chr3R:21535644
NFS2	chr2R:17896368
NFS2	chr2R:16445200
NFS2	chr2R:10599957
NFS2	chr3R:23244397
NFS2	chr3R:21460464
NFS2	chr3L:800958
NFS2	chr2R:18232276
NFS2	chr3R:23655484
NFS2	chr2R:10203263
NFS2	chr2R:16444975
NFS2	chr2R:18703628
NFS2	chr2R:10712946
NFS2	chr2R:16444970
NFS2	chr3R:21536800
NFS2	chrX:12736142
NFS2	chr2R:11969411
NFS2	chr2R:10713491
NFS2	chr2R:19058431
NFS2	chr3R:25378680
NFS2	chr3R:23655347
NFS2	chr2R:17849560
NFS2	chr3R:15206666
NFS2	chr2R:16519649
NFS2	chr2R:16519648
NFS2	chr3R:10015167
NFS2	chr2R:19351259
NFS2	chr2R:13085784
NFS2	chr2R:16519641
NFS2	chr3R:13935178
NFS2	chr2R:13096124
NFS2	chr3R:25160605
NFS2	chr2R:16695082
NFS2	chr2R:12238058
NFS2	chr2R:12678739
NFS2	chr2R:10326869
NFS2	chr3R:22397991
NFS2	chrX:16904081
NFS2	chr3R:25561897
NFS2	chr3R:23654891
NFS2	chrX:6064914
NFS2	chr3R:24555012
NFS2	chr2R:18703698
NFS2	chr3R:24545280
NFS2	chr3R:15895954
NFS2	chrX:15459268
NFS2	chr2R:16689755
NFS2	chr2R:18703697
NFS2	chr3R:15750740
NFS2	chr2R:10201441
NFS2	chr2R:19064994
NFS2	chr3R:14510803
NFS2	chr3R:22396746
NFS2	chr2R:12969301
NFS2	chr3R:24547290
NFS2	chr3R:23133150
NFS2	chr3R:14318344
NFS2	chr3R:13807441
NFS2	chr2R:10203246
NFS2	chr3R:26785552
NFS2	chr2R:10453223
NFS2	chr2R:10460890
NFS2	chr2R:12016091
NFS2	chr2R:16693307
NFS2	chr2R:9935010
NFS2	chr3R:14318351
NFS2	chr3R:14318352
NFS2	chr3R:15070728
NFS2	chr2R:18714466
NFS2	chr2L:20496750
NFS2	chr2R:19065815
NFS2	chr3R:26785543
NFS2	chr3R:26786758
NFS2	chr3R:23657840
NFS2	chr2R:16452775
NFS2	chr2R:18712194
NFS2	chr2R:16688687
NFS2	chr3R:24068557
NFS2	chr3R:24552178
NFS2	chr2R:12967252
NFS2	chr2R:16682571
NFS2	chr3R:13810644
NFS2	chr3R:21538575
NFS2	chr2R:16691712
NFS2	chr3R:25379258
NFS2	chr2R:18719184
NFS2	chr2R:19046986
NFS2	chr3R:25379315
NFS2	chr3R:24552177
NFS2	chr3R:15071410
NFS2	chr3R:15914806
NFS2	chr3R:23652398
NFS2	chr3R:10005504
NFS2	chrX:7117542
NFS2	chr3R:25256835
NFS2	chr3R:23251538
NFS2	chr3R:25256837
NFS2	chr3R:14600387
NFS2	chr3R:17394518
NFS2	chr3R:24766827
NFS2	chr2R:19062454
NFS2	chr3R:14512200
NFS2	chr3R:24060436
NFS2	chr2R:19488008
NFS2	chrX:16079652
NFS2	chr2R:10219122
NFS2	chr2R:10219121
NFS2	chr2R:10219120
NFS2	chr3R:17394515
NFS2	chr3R:13700992
NFS2	chr2R:19351420
NFS2	chr3R:25561796
NFS2	chr3R:24551976
NFS2	chr3R:21474058
NFS2	chr2R:10709010
NFS2	chr3R:23017890
NFS2	chr3R:15750761
NFS2	chr2R:13095223
NFS2	chr2R:10710839
NFS2	chr3R:13715853
NFS2	chr2R:16382094
NFS2	chr3R:21197936
NFS2	chr3R:15246694
NFS2	chr2R:11964169
NFS2	chr3R:24061947
NFS2	chr3R:23652785
NFS2	chr3R:24190428
NFS2	chr3R:23845073
NFS2	chr2R:12414303
NFS2	chr2R:10719982
NFS2	chr2R:12679976
NFS2	chr2R:10719981
NFS2	chr2R:12018499
NFS2	chr2R:14443337
NFS2	chr3R:14606476
NFS2	chr2R:10200247
NFS2	chr2R:10599997
NFS2	chr3R:15073954
NFS2	chr3R:23255981
NFS2	chr2R:10599992
NFS2	chr2R:12014522
NFS2	chr3R:13923577
NFS2	chr3R:15206505
NFS2	chr2R:9937458
NFS2	chr3R:23870367
NFS2	chr2R:12231883
NFS2	chrX:14519005
NFS2	chr3R:27457988
NFS2	chrX:16950095
NFS2	chr3R:24549844
NFS2	chr2R:18710847
NFS2	chr2R:12410217
NFS2	chr3R:25565628
NFS2	chr3R:23642235
NFS2	chr3R:14510542
NFS2	chr3R:24770486
NFS2	chr3R:23640425
NFS2	chr3R:25370232
NFS2	chr2R:19495576
NFS2	chr3R:13809795
NFS2	chr3R:14601044
NFS2	chr2R:11766363
NFS2	chr2R:16512063
NFS2	chr2R:12019789
NFS2	chr3R:16018944
NFS2	chr3R:14312733
NFS2	chr3R:21523198
NFS2	chr2R:11955016
NFS2	chr3R:15099093
NFS2	chr2R:14444805
NFS2	chr2R:17845079
NFS2	chr2R:16513557
NFS2	chr2R:10714465
NFS2	chr3R:13707384
NFS2	chr3R:14305409
NFS2	chr2R:10200423
NFS2	chr2R:10327816
NFS2	chr2R:12236802
NFS2	chr3R:21469004
NFS2	chr3R:14319286
NFS2	chr2R:13088183
NFS2	chr2R:18895619
NFS2	chr2R:14443425
NFS2	chr3R:15244097
NFS2	chr3R:22323722
NFS2	chr3R:24281315
NFS2	chr2R:16457774
NFS2	chr3R:25379877
NFS2	chr3R:14314279
NFS2	chr3R:23018019
NFS2	chr3R:24293308
NFS2	chr3R:25379873
NFS2	chrX:18219148
NFS2	chr3R:23652409
NFS2	chr3R:21476672
NFS2	chr2R:14444808
NFS2	chr3R:23646719
NFS2	chr3R:23251533
NFS2	chr3R:25171204
NFS2	chr3R:14318343
NFS2	chr3R:25895004
NFS2	chrX:6412360
NFS2	chr2R:14444807
NFS2	chr3R:24773903
NFS2	chr3R:26186709
NFS2	chr2R:19058279
NFS2	chr2R:13087706
NFS2	chr3R:16018641
NFS2	chr3R:25256069
NFS2	chr2R:12229941
NFS2	chr2R:12229943
NFS2	chr2R:10598509
NFS2	chr3R:23251535
NFS2	chr2R:12060139
NFS2	chr3R:23842882
NFS2	chr2R:17845475
NFS2	chr3R:24761009
NFS2	chr3R:24546028
NFS2	chr3R:25366220
NFS2	chr2R:14454784
NFS2	chr3R:13928941
NFS2	chr3R:14509916
NFS2	chr3R:25176449
NFS2	chr3L:2543041
NFS2	chr2R:16389223
NFS2	chrX:20799968
NFS2	chr2R:10453079
NFS2	chr3R:21879347
NFS2	chr3R:21537124
NFS2	chr3R:23858536
NFS2	chr3R:23003710
NFS2	chr2R:12969050
NFS2	chr2R:12238002
NFS2	chr2R:10330655
NFS2	chrX:6155297
NFS2	chr3R:17393649
NFS2	chr2R:11969324
NFS2	chr3L:812952
NFS2	chr2R:16444935
NFS2	chr3R:23179202
NFS2	chr2R:17894356
NFS2	chr3R:25573305
NFS2	chr2R:5486275
NFS2	chr2R:10201247
NFS2	chr2R:10201246
NFS2	chr2R:12970787
NFS2	chr2R:18714036
NFS2	chrX:16908243
NFS2	chrX:15296094
NFS2	chr3R:20219547
NFS2	chr2R:18895620
NFS2	chrX:14370411
NFS2	chrX:14501513
NFS2	chr2R:9928724
NFS2	chr3R:25379371
NFS2	chr3R:24774105
NFS2	chr2R:5026929
NFS2	chr3R:15073222
NFS2	chr2R:19078027
NFS2	chrX:5819257
NFS2	chr3R:21535977
NFS2	chr2R:18223832
NFS2	chr2R:10718197
NFS2	chr2R:11967589
NFS2	chr2R:16449775
NFS2	chr3R:15101436
NFS2	chr3R:15098481
NFS2	chr2R:17858136
NFS2	chr3R:23251537
NFS2	chr2R:12004765
NFS2	chr2R:17847828
NFS2	chr2R:16682692
NFS2	chr3R:23641542
NFS2	chr3R:21474156
NFS2	chr2R:16458596
NFS2	chr3R:21536744
NFS2	chr3R:21538586
NFS2	chr3R:21536747
NFS2	chr3R:21538580
NFS2	chr2R:9928726
NFS2	chr3R:21536742
NFS2	chr2R:10200751
NFS2	chr2R:12004262
NFS2	chrX:10845258
NFS2	chr2R:17887358
NFS2	chr2R:17894575
NFS2	chr2R:10201236
NFS2	chr2R:10441509
NFS2	chr3R:25160202
NFS2	chr3R:24192582
NFS2	chr3R:13924003
NFS2	chr3R:24544927
NFS2	chr3R:24413391
NFS2	chr3R:24547277
NFS2	chr3R:25379889
NFS2	chr3R:23659894
NFS2	chr3R:21523850
NFS2	chr3R:23652403
NFS2	chr3R:13937539
NFS2	chr2R:16685174
NFS2	chr2R:11956072
NFS2	chr3R:15075025
NFS2	chr2R:12965000
NFS2	chr2R:18706468
NFS2	chr3R:25248499
NFS2	chr3R:26787517
NFS2	chr3R:24192072
NFS2	chr2R:19076901
NFS2	chr3R:24555314
NFS2	chr3R:14509908
NFS2	chr3R:15061169
NFS2	chr2R:12017210
NFS2	chr3R:23656879
NFS2	chr2R:10710745
NFS2	chr3R:24551567
NFS2	chr3R:24413261
NFS2	chr3R:24551445
NFS2	chr2R:16698826
NFS2	chr3R:15916802
NFS2	chr2R:17857909
NFS2	chr3R:15068550
NFS2	chr3R:24291674
NFS2	chr3R:23256017
NFS2	chr3R:24192079
NFS2	chr2R:13097276
NFS2	chr3R:14273014
NFS2	chrX:12396952
NFS2	chr2R:17886826
NFS2	chr2R:19045542
NFS2	chr2R:12675969
NFS2	chr2R:12677247
NFS2	chr3R:16017825
NFS2	chr3R:23867552
NFS2	chr3R:26784620
NFS2	chr2R:18384245
NFS2	chr3R:22397500
NFS2	chr2R:12236666
NFS2	chr2R:10914519
NFS2	chr3R:24549815
NFS2	chr3R:15881189
NFS2	chr3R:22323723
NFS2	chr3R:23648788
NFS2	chr3R:26786874
NFS2	chr3L:767019
NFS2	chrX:6551119
NFS2	chr2R:9924198
NFS2	chr2R:17849561
NFS2	chr2R:9932129
NFS2	chr3R:23644800
NFS2	chr2R:10204758
NFS2	chr2R:11942102
NFS2	chr2R:10323226
NFS2	chr3R:13920148
NFS2	chr3R:10015916
NFS2	chr2R:10465630
NFS2	chr2R:19352729
NFS2	chr3R:24280704
NFS2	chr2R:19361977
NFS2	chrX:14403439
NFS2	chr3R:23138210
NFS2	chr3R:15082269
NFS2	chr3R:24294725
NFS2	chr3R:13923595
NFS2	chrX:14288736
NFS2	chr3R:21479796
NFS2	chr3R:15883303
NFS2	chr2R:19352501
NFS2	chr2R:10203245
NFS2	chr3R:23656714
NFS2	chr2R:12969300
NFS2	chr3R:20408741
NFS2	chr3R:21474045
NFS2	chr2R:17899979
NFS2	chr3R:23858545
NFS2	chr3R:15068560
NFS2	chr3R:24540353
NFS2	chr2R:12413444
NFS2	chr3R:25379882
NFS2	chr3R:15915985
NFS2	chr2R:10708890
NFS2	chr3R:13817342
NFS2	chr3R:23858670
NFS2	chr3R:25379386
NFS2	chr3R:23017435
NFS2	chr3L:1806059
NFS2	chr2R:17845133
NFS2	chr3R:13937696
NFS2	chr2R:10202625
SFS	chr2L:21189816
SFS	chr3R:27544051
SFS	chrX:14182731
SFS	chr3L:3201803
SFS	chr3L:3201640
SFS	chr2R:11555897
SFS	chr2R:9018106
SFS	chrX:18566324
SFS	chr3R:16614383
SFS	chr3R:11659926
SFS	chrX:15243571
SFS	chrX:16357511
SFS	chr2R:3699629
SFS	chr2R:4993249
SFS	chr2R:4988723
SFS	chr3R:10666186
SFS	chr2R:11555455
SFS	chr2L:15993744
SFS	chr3R:2980690
SFS	chr3R:16620680
SFS	chr3L:513907
SFS	chr3L:1151942
SFS	chr2R:4268340
SFS	chr3R:16085608
SFS	chr3R:13524091
SFS	chr2R:9018251
SFS	chr3R:27554504
SFS	chr3R:16630686
SFS	chr2R:4993317
SFS	chr3R:24846292
SFS	chr2R:4267721
SFS	chr3R:27534340
SFS	chrX:15071082
SFS	chrX:15071083
SFS	chr3R:13522795
SFS	chr3R:16631048
SFS	chr2R:14039278
SFS	chrX:14153216
SFS	chrX:14903813
SFS	chr2R:3699631
SFS	chr3R:2990186
SFS	chr2R:1674626
SFS	chr3L:3201692
SFS	chr3R:13539678
SFS	chr2R:5317347
SFS	chrX:1019072
SFS	chr2R:9018702
SFS	chr2R:19034036
SFS	chr2R:19031939
SFS	chrX:15063978
SFS	chr3R:16617718
SFS	chr2L:15989797
SFS	chr3R:16630692
SFS	chr3R:17451657
SFS	chr3R:16630699
SFS	chr2R:9019239
SFS	chrX:14582865
SFS	chr3R:22047854
SFS	chr3R:16617090
SFS	chr2R:9018480
SFS	chr3R:27550068
SFS	chr2R:9018486
SFS	chr2L:21191063
SFS	chr3R:24840407
SFS	chr2R:4275443
SFS	chr3R:22424687
SFS	chrX:16356127
SFS	chr2R:9018509
SFS	chr2R:6015770
SFS	chrX:6575437
SFS	chrX:15071115
SFS	chr3R:16608692
SFS	chrX:6577356
SFS	chr2R:9892543
SFS	chr2R:9890887
SFS	chr3R:23617232
SFS	chr3R:27548960
SFS	chrX:16112222
SFS	chr2R:5532113
SFS	chrX:16343794
SFS	chr2R:9881569
SFS	chr3R:24841249
SFS	chrX:14182743
SFS	chr2R:4283549
SFS	chrX:14182744
SFS	chr3R:16607941
SFS	chr2R:4993280
SFS	chr2R:4284546
SFS	chr2R:4299711
SFS	chr2R:14039863
SFS	chr3R:7344939
SFS	chr3R:13530655
SFS	chr2R:4268707
SFS	chr3R:16606721
SFS	chr3R:16603992
SFS	chrX:6567933
SFS	chrX:2642448
SFS	chrX:16354739
SFS	chr3R:16613586
SFS	chr3R:17448333
SFS	chrX:15246218
SFS	chr2R:9017822
SFS	chr2R:14039503
SFS	chrX:5786965
SFS	chr3R:23616516
SFS	chr2L:15992318
SFS	chrX:4957889
SFS	chrX:4957884
SFS	chr2L:15992081
SFS	chr3R:22048662
SFS	chr3R:10660182
SFS	chrX:14583117
SFS	chr3R:24842649
SFS	chr3R:16618737
SFS	chr3R:24862790
SFS	chr3R:24847387
SFS	chr2L:15994893
SFS	chr2R:4284557
SFS	chr3R:2964073
SFS	chr3L:1988383
SFS	chr3R:13524103
SFS	chr2R:18114499
SFS	chr2R:18114553
SFS	chr3R:13525131
SFS	chr2R:9018570
SFS	chr3R:21147631
SFS	chr2R:9893141
SFS	chr2R:17497413
SFS	chr2R:9018477
SFS	chr2R:4697799
SFS	chr3R:23617206
SFS	chr2R:14039098
SFS	chr3R:13525038
SFS	chr2R:9018167
SFS	chr3L:3201593
SFS	chr3R:16606828
SFS	chrX:5781903
SFS	chr3R:24848111
SFS	chrX:16355022
SFS	chr3L:514678
SFS	chrX:14182736
SFS	chr3R:13520712
SFS	chrX:14182734
SFS	chr3R:16082695
SFS	chr2R:9897557
SFS	chr2R:1674499
SFS	chr2R:19032112
SFS	chrX:16354543
SFS	chrX:14891113
SFS	chr3R:27549184
SFS	chr3R:13535305
SFS	chr3R:10666074
SFS	chr2R:18114555
SFS	chrX:16356180
SFS	chr3L:3201779
SFS	chr2R:9018275
SFS	chrX:16345268
SFS	chr2R:9019166
SFS	chr3R:22047947
SFS	chr3R:17451621
SFS	chr3R:17451623
SFS	chrX:16343970
SFS	chr3R:16607155
SFS	chr3R:22420731
SFS	chr3R:17451839
SFS	chr3R:17451640
SFS	chrX:15628188
SFS	chr2R:17497363
SFS	chrX:6567999
SFS	chrX:5781867
SFS	chr2L:17871356
SFS	chr3R:16606998
SFS	chr3R:16630782
