# Supplementary material for: Regulation of gene expression and RNA editing in Drosophila adapting to divergent microclimates
Source: Nat Commun. 2017 Nov 17;8:1570. doi: 10.1038/s41467-017-01658-2 (PMC5691062; doi:10.1038/s41467-017-01658-2)
Supplement: Supplementary file 8 — Supplementary Data 5 [file 41467_2017_1658_MOESM8_ESM.xlsx]

## Sheet: NFS1_SFS_comparison
Gene	Molecular Function	Population with sweep	Position	Location	Tissue where gene is differentially expressed	NFS1 Mutation Frequency	SFS Mutation Frequency	Wildtype Allele	Mutant Allele
CG31689	ATP binding; sterol-transporting ATPase activity; cholesterol transporter activity
		NFS1	chr2L:2731831	5UTR	Head	1	0	C	T
		NFS1	chr2L:2733404	5UTR	Head	0.984733	0.10119	G	A
CG10019	Unknown
		NFS1	chr2L:3740735	5UTR	Whole Body and Head	0.986486	0	G	T
		NFS1	chr2L:3742676	5UTR	Whole Body and Head	0.982456	0.0595745	C	CT
		NFS1	chr2L:3744762	5UTR	Whole Body and Head	0.995745	0	T	C
		NFS1	chr2L:3754290	3UTR	Whole Body and Head	0.986726	0.0855457	T	C
bowl	nucleic acid binding; RNA polymerase II transcription factor activity, sequence-specific DNA binding
		NFS1	chr2L:3772916	5UTR	Head	0.97561	0	G	A
		NFS1	chr2L:3773365	5UTR	Head	0.990566	0.0794224	A	C
		NFS1	chr2L:3774162	5UTR	Head	0	0.879154	A	G
		NFS1	chr2L:3775021	5UTR	Head	1	0.110345	CAAA	C
		NFS1	chr2L:3775033	5UTR	Head	1	0.101974	TTTA	T
		NFS1	chr2L:3775041	5UTR	Head	0.990654	0.108108	A	G
		NFS1	chr2L:3775579	5UTR	Head	1	0.0133779	C	A
		NFS1	chr2L:3778956	5UTR	Head	0.985849	0	G	T
		NFS1	chr2L:3779061	5UTR	Head	0.993464	0.00361011	A	G
		NFS1	chr2L:3779154	5UTR	Head	1	0.100478	TA	T
ed	protein binding
		NFS1	chr2L:4113862	3UTR	Head	0	0.989717	T	A
CG42369	Unknown
		NFS1	chr2L:6397313	Promoter	Whole Body and Head	0.984925	0	A	G
		NFS1	chr2L:6397982	Promoter	Whole Body and Head	1	0	C	A
Tsp	heparin binding; calcium ion binding
		NFS1	chr2L:6702508	5UTR	Whole Body	0.988189	0	T	A
		NFS1	chr2L:6703460	5UTR	Whole Body	0.99187	0.0929648	G	T
		NFS1	chr2L:6706627	5UTR	Whole Body	0.981567	0	C	A
		NFS1	chr2L:6706688	5UTR	Whole Body	0.987654	0.0639269	G	A
		NFS1	chr2L:6706705	5UTR	Whole Body	0.975904	0	C	G
		NFS1	chr2L:6706853	5UTR	Whole Body	0.99537	0.0927318	C	T
		NFS1	chr2L:6708639	5UTR	Whole Body	0.949153	0	G	C
		NFS1	chr2L:6708935	5UTR	Whole Body	0.985366	0	C	A
		NFS1	chr2L:6709678	Promoter	Whole Body	0.99	0.117073	C	A
		NFS1	chr2L:6709729	Promoter	Whole Body	0.995392	0.0488432	C	T
		NFS1	chr2L:6709858	Promoter	Whole Body	0.9869	0.0752688	T	G
Tep2	endopeptidase inhibitor activity
		NFS1	chr2L:7693801	3UTR	Whole Body and Head	0.986486	0.00235849	G	T
		NFS1	chr2L:7693827	3UTR	Whole Body and Head	0.990521	0.00242718	T	C
		NFS1	chr2L:7693864	3UTR	Whole Body and Head	0.985714	0	G	C
Taf11	transcription factor binding; transcription coactivator activity; transcription factor activity, RNA polymerase II core promoter sequence-specific binding involved in preinitiation complex assembly; protein heterodimerization activity
		NFS1	chr2L:9763207	5UTR	Whole Body	1	0.110738	T	G
pio	Unknown
		NFS1	chr2R:20484985	3UTR	Head	0	0.93808	CTTA	C
		NFS1	chr2R:20485065	3UTR	Head	0	1	A	G
		NFS1	chr2R:20485302	3UTR	Head	0.894231	0	A	T
Cyp9h1	oxidoreductase activity, acting on paired donors, with incorporation or reduction of molecular oxygen; iron ion binding; heme binding; oxidoreductase activity
		NFS1	chr2R:8730037	5UTR	Head	0.904762	0	G	A
		NFS1	chr2R:8730460	Promoter	Head	0.89916	0	A	G
		NFS1	chr2R:8730482	Promoter	Head	0.883817	0	G	T
CR43468	Unknown
		NFS1	chr2R:8763912	5UTR	Head	0.92891	0.046875	C	T
Gem3	ATP binding; RNA helicase activity; nucleic acid binding; ATP-dependent RNA helicase activity
		NFS1	chr3L:10456143	5UTR	Whole Body and Head	0.977901	0.0621118	C	G
		NFS1	chr3L:10456172	5UTR	Whole Body and Head	0.962687	0.0333333	G	T
		NFS1	chr3L:10456189	5UTR	Whole Body and Head	0.982456	0.024911	T	C
CG6928	bicarbonate transmembrane transporter activity; oxalate transmembrane transporter activity; secondary active sulfate transmembrane transporter activity; anion:anion antiporter activity; chloride channel activity; sulfate transmembrane transporter activity
		SFS	chr3L:11996362	5UTR	Whole Body	0.883495	0	A	G
		SFS	chr3L:11996364	5UTR	Whole Body	0.882927	0	T	A
spn-D	DNA-dependent ATPase activity; single-stranded DNA binding; double-stranded DNA binding; recombinase activity; endodeoxyribonuclease activity; ATP binding; four-way junction DNA binding
		NFS1	chr3R:22992742	3UTR	Whole Body	0.871134	0	G	C
CG14234	Unknown
		NFS1	chrX:19634169	3UTR	Head	0.0752688	0.993631	C	A
slgA	FAD binding; proline dehydrogenase activity
		SFS	chrX:21244140	Promoter	Whole Body	0.981132	0	T	A
		SFS	chrX:21246085	5UTR	Whole Body	0.970297	0	C	A
		SFS	chrX:21246087	5UTR	Whole Body	1	0	G	C
		SFS	chrX:21247117	5UTR	Whole Body	0.989583	0	C	T
CG6067	serine-type endopeptidase activity
		NFS1	chrX:5849416	Promoter	Head	0.990654	0	T	A
Nep1	metallopeptidase activity; metalloendopeptidase activity
		NFS1	chrX:5986490	5UTR	Head	0.990566	0	A	G
		NFS1	chrX:5987487	5UTR	Head	1	0.0454545	C	G
		NFS1	chrX:5987523	5UTR	Head	0.989583	0.0526316	A	G
Ca-alpha1T	voltage-gated sodium channel activity; low voltage-gated calcium channel activity
		NFS1	chrX:6081647	5UTR	Head	1	0	G	T
CG4615	Unknown
		NFS1	chrX:6995144	5UTR	Whole Body and Head	0	0.903409	C	G
		NFS1	chrX:6995280	5UTR	Whole Body and Head	0.988764	0	C	T

## Sheet: NFS2_SFS_comparison
Gene	Molecular Function	Population with sweep	Position	Location	Tissue where gene is differentially expressed	NFS2 Mutation Frequency	SFS Mutation Frequency	Wildtype Allele	Mutant Allele
CR43412	Unknown
		SFS	chr2L:15989797	5UTR	Whole Body	0.946903	0	G	T
CG10205	Unknown
		NFS2	chr2R:10719877	Promoter	Head	0.990385	0	G	A
		NFS2	chr2R:10719981	Promoter	Head	0.958904	0	G	A
		NFS2	chr2R:10719982	Promoter	Head	0.972603	0	G	T
casp	Unknown
		NFS2	chr2R:11916395	Promoter	Whole Body	0	0.983562	T	C
clu	mRNA binding; ribosome binding				Whole Body
		NFS2	chr2R:12074499	Promoter	Whole Body	0.991935	0	G	A
Nup62	structural constituent of nuclear pore; chromatin DNA binding; nucleocytoplasmic transporter activity; phospholipid binding
		NFS2	chr2R:12231155	Promoter	Whole Body and Head	0.988506	0.0536398	A	G
		NFS2	chr2R:12231380	Promoter	Whole Body and Head	1	0.0656371	A	G
		NFS2	chr2R:12231550	Promoter	Whole Body and Head	1	0.0638298	G	T
		NFS2	chr2R:12231883	5UTR	Whole Body and Head	1	0	C	A
CR43650	Unknown
		NFS2	chr2R:12718757	5UTR	Whole Body	0	0.956811	AAAG	A
		NFS2	chr2R:12718821	5UTR	Whole Body	0	0.94822	T	C
adp	Unknown
		SFS	chr2R:14039098	Promoter	Head	0.991379	0.00347222	T	C
		SFS	chr2R:14039278	5UTR	Head	0.969072	0	T	A
CR44645	Unknown
		NFS2	chr2R:16393912	5UTR	Whole Body and Head	1	0.0310078	-	A
Oatp58Dc	transmembrane transporter activity; active transmembrane transporter activity
		SFS	chr2R:18114499	5UTR	Whole Body	0.990741	0	C	T
		SFS	chr2R:18114553	5UTR	Whole Body	1	0	G	A
		SFS	chr2R:18114555	5UTR	Whole Body	1	0	G	A
twi	DNA binding; protein heterodimerization activity; transcription factor activity, RNA polymerase II distal enhancer sequence-specific binding; protein homodimerization activity
		NFS2	chr2R:18881267	5UTR	Whole Body	1	0.0614657	C	A
		NFS2	chr2R:18885784	5UTR	Whole Body	1	0.0278638	A	T
		NFS2	chr2R:18885794	5UTR	Whole Body	1	0.0302115	A	C
		NFS2	chr2R:18885797	5UTR	Whole Body	0.987013	0.028754	T	G
		NFS2	chr2R:18885798	5UTR	Whole Body	0.974026	0.0283019	T	G
		NFS2	chr2R:18891921	5UTR	Whole Body	0.978947	0.0325444	C	A
		NFS2	chr2R:18895075	5UTR	Whole Body	1	0	GGTTTTTTTTTT	G
		NFS2	chr2R:18895619	5UTR	Whole Body	0	0.983264	A	G
		NFS2	chr2R:18895620	5UTR	Whole Body	0	0.978992	A	G
		NFS2	chr2R:18899373	5UTR	Whole Body and Head	0.986014	0	T	C
CG4462	organic anion transmembrane transporter activity
		NFS2	chr3R:15750656	5UTR	Whole Body	0.992647	0.031941	T	G
		NFS2	chr3R:15750729	5UTR	Whole Body	0.975806	0.0384615	G	T
		NFS2	chr3R:15750740	5UTR	Whole Body	1	0.0357143	A	G
		NFS2	chr3R:15750761	5UTR	Whole Body	1	0	T	G
		NFS2	chr3R:15750840	5UTR	Whole Body	0.991935	0.0506329	T	C
		NFS2	chr3R:15750846	5UTR	Whole Body	1	0.0549738	T	C
Ser	calcium ion binding; Notch binding; receptor binding; protein binding
		NFS2	chr3R:23017890	5UTR	Whole Body	0.992366	0	A	G
		NFS2	chr3R:23018019	5UTR	Whole Body	0.984127	0.00318471	T	A
wat	long-chain-fatty-acyl-CoA reductase activity; fatty-acyl-CoA reductase (alcohol-forming) activity
		SFS	chr3R:24840407	5UTR	Whole Body and Head	1	0	TCGCAGTCC	T
		SFS	chr3R:24841249	5UTR	Whole Body and Head	1	0	G	A
		SFS	chr3R:24842649	5UTR	Whole Body and Head	1	0.00247525	T	C
		SFS	chr3R:24846292	Promoter	Whole Body and Head	1	0	G	GGCTCAGC
CG7601	oxidoreductase activity
		NFS2	chr3R:25562900	Promoter	Whole Body	0.97541	0.0110497	G	A
		NFS2	chr3R:25562978	Promoter	Whole Body	1	0	C	T
		NFS2	chr3R:25563415	Promoter	Whole Body	0.990826	0	C	T
sas	receptor activity
		SFS	chr3R:2990186	5UTR	Whole Body and Head	0.957447	0.0242588	G	T
Ggt-1	glutathione hydrolase activity
		NFS2	chrX:18406896	Promoter	Head	1	0.0659341	A	T
		NFS2	chrX:18406897	Promoter	Head	1	0.0662983	T	C
ovo	RNA polymerase II transcription factor activity, sequence-specific DNA binding; sequence-specific DNA binding; DNA binding
		SFS	chrX:4957884	Promoter	Head	0.985075	0.0436893	T	C
		SFS	chrX:4957889	Promoter	Head	1	0.0272727	A	G
