# Supplementary material for: Regulation of gene expression and RNA editing in Drosophila adapting to divergent microclimates
Source: Nat Commun. 2017 Nov 17;8:1570. doi: 10.1038/s41467-017-01658-2 (PMC5691062; doi:10.1038/s41467-017-01658-2)
Supplement: Supplementary file 9 — Supplementary Data 6 [file 41467_2017_1658_MOESM9_ESM.xlsx]

## Sheet: mmPCR_SignSites_N1S_Comparison
Editing Site	P-value	Q-value	NFS1 Average Editing	SFS Average Editing	NFS1 Number of Samples	SFS Number of Samples
chr3R:9518315	4.49e-15	2.18e-12	0.0426875	0.148344	8	16
chr2R:20306773	6.08e-09	1.48e-06	0.341643	0.637875	7	16
chr2R:20306770	6.79e-08	1.09e-05	0.149125	0.654687	8	16
chrX:6003904	8.95e-08	1.09e-05	0.190562	0.129094	8	16
chr2R:4771195	4.5e-07	4.38e-05	0.180062	0.14675	8	16
chrX:6009458	1.32e-06	0.000107272	0.607625	0.556	8	16
chrX:17824766	1.83e-06	0.000126975	0.524687	0.485687	8	16
chr3R:1337783	2.82e-06	0.000171367	0.22275	0.285231	4	13
chr3R:9518314	5.17e-06	0.000279463	0.215312	0.114125	8	16
chr2L:1609982	7.33e-06	0.000356405	0	0.0544063	8	16
chrX:3847324	1.09e-05	0.000482513	0.0499375	0.0163125	8	16
chr2R:9781435	1.73e-05	0.00070055	0.018	0.00271875	8	16
chr2L:3503636	3.61e-05	0.00134946	0.1175	0.0764062	8	16
chr3R:16860925	4.69e-05	0.00156618	0.284187	0.376469	8	16
chrX:8132832	4.83e-05	0.00156618	0.04675	0.027125	8	16
chr2R:4771250	6.6e-05	0.002008	0.420312	0.375594	8	16
chr2R:11662565	9.36e-05	0.00267886	0.021	0.038625	6	16
chr3L:4590708	0.000114	0.00308112	0.1839	0.128688	5	16
chr2R:4772882	0.0001227	0.00314172	0.243714	0.186062	7	16
chr3R:8343173	0.0001425	0.00346626	0.2115	0.160625	7	16
chr3R:8343182	0.0002348	0.00543946	0.243929	0.191406	7	16
chr3R:11922390	0.0004456	0.0098537	0.118	0.151312	8	16
chr2R:8646087	0.0004797	0.0101466	0.142063	0.195469	8	16
chrX:6002799	0.0005849	0.0118562	0.289875	0.246375	8	16
chr3R:16861033	0.0006254	0.0121701	0.530312	0.652133	8	15
chrX:3847297	0.0007695	0.0143983	0.12775	0.0969375	8	16
chr3L:7659663	0.0009242	0.0166525	0.0143125	0.0278438	8	16
chr3R:11922387	0.001016	0.0171111	0.0219375	0.0495937	8	16
chr3R:4212460	0.00102	0.0171111	0.15175	0.228687	8	16
chr3R:5274244	0.0014	0.022703	0.09375	0.0829687	8	16
chr3R:1337784	0.001481	0.0232418	0.186	0.223538	4	13
chr3L:19276365	0.001786	0.0263296	0.05875	0.0905357	8	14
chr3R:4067757	0.001786	0.0263296	0.091625	0.110125	8	16
chr2L:2785658	0.001865	0.0265625	0.048125	0.063625	8	16
chr3R:16859660	0.001911	0.0265625	0.301	0.388	8	16
chr2R:4772736	0.002121	0.027154	0.309063	0.230281	8	16
chr3L:11168895	0.002106	0.027154	0.1685	0.270667	8	15
chr3L:13013548	0.002026	0.027154	0.170375	0.136937	8	16
chr3R:4212480	0.00224	0.0272436	0.115687	0.169875	8	16
chr3R:6071147	0.002193	0.0272436	0.522687	0.564187	8	16
chr2R:4771246	0.002454	0.0291184	0.0283125	0.02225	8	16
chr3L:11168869	0.003218	0.0355803	0.0325	0.049625	8	16
chr3R:20137053	0.003168	0.0355803	0.23675	0.19525	8	16
chrX:5524375	0.003132	0.0355803	0.1015	0.219955	5	11
chr2R:20802315	0.003425	0.0370275	0.0423125	0.050125	8	16
chr3L:11168876	0.00354	0.0374388	0.147937	0.231563	8	16
chr3R:8343174	0.004025	0.0416625	0.133786	0.101656	7	16
chr3R:13599939	0.00442	0.044251	0.1795	0.223767	7	15
chr3R:6071146	0.004457	0.044251	0.124063	0.145625	8	16
chr3R:16859646	0.004787	0.0465769	0.1135	0.155	8	16
chr3R:16854033	0.005077	0.0484299	0.28625	0.353567	8	15

## Sheet: mmPCR_SignSites_N2S_Comparison
Editing Site	P-value	Q-value	NFS2 Average Editing	SFS Average Editing	NFS2 Number of Samples	SFS Number of Samples
chr2R:19287318	2.14e-11	1.39e-08	0.0151	0.0443438	5	16
chrX:14723854	2.35e-07	7.62e-05	0.0994	0.223719	5	16
chr3L:11168895	8.98e-07	0.000193904	0.1317	0.270667	5	15
chr3L:11168876	1.28e-05	0.00165297	0.1195	0.231563	5	16
chr3R:11922390	1.22e-05	0.00165297	0.1889	0.151312	5	16
chr3L:11168868	2.13e-05	0.00230046	0.129	0.266188	5	16
chr3L:4590708	0.0001143	0.0105762	0.1816	0.128688	5	16
chr2R:15213814	0.0001451	0.0117479	0.3671	0.428031	5	16
chr3R:16819563	0.0001773	0.01276	0.2096	0.18525	5	16
chr3R:11891689	0.000225	0.0145736	0.631	0.571969	5	16
chr3R:19674259	0.0004312	0.0253904	0.2379	0.304656	5	16
chr3R:1337784	0.0004746	0.0256171	0.257	0.223538	4	13
chr3L:11168869	0.0005187	0.0258438	0.026	0.049625	5	16
chr3R:15064567	0.0006027	0.0277006	0.3064	0.185688	5	16
chr3R:6594237	0.0006415	0.0277006	0.0714	0.101813	5	16
chr2R:9697052	0.0008088	0.032742	0.4977	0.592719	5	16
chr2L:283707	0.0008649	0.0329534	0.0725	0.043625	5	16
chr2R:19287273	0.0009542	0.0343361	0.0178	0.0438125	5	16
chr3R:4212480	0.001048	0.0357266	0.1932	0.169875	5	16
chr3R:23762174	0.001124	0.0364015	0.101167	0.131667	3	12
chr3R:14733397	0.001189	0.036673	0.3402	0.2995	5	16
chr2R:13262374	0.001405	0.0395365	0.2821	0.321906	5	16
chr2R:17222465	0.001518	0.0395365	0.2079	0.233344	5	16
chr3R:15056818	0.001526	0.0395365	0.1305	0.0964375	5	16
chr3R:319616	0.001393	0.0395365	0.562	0.6225	5	15
chr2R:11151551	0.001643	0.0409306	0.0889	0.0690313	5	16
chrX:16365262	0.001713	0.0410939	0.3616	0.396625	5	16
chr3R:6071147	0.001893	0.0437901	0.6232	0.564187	5	16
chr3R:17168189	0.001968	0.0439552	0.0748	0.0434688	5	16
chr3R:15056819	0.002181	0.0466354	0.2525	0.2025	5	16
chrX:17824766	0.002232	0.0466354	0.52	0.485687	5	16
chr2R:8336228	0.002405	0.0472046	0.0396	0.0304062	5	16
chr3L:20372778	0.002363	0.0472046	0.0772	0.0911875	5	16
chr3R:13599939	0.002528	0.0481595	0.1743	0.223767	5	15
