# Supplementary material for: Regulation of gene expression and RNA editing in Drosophila adapting to divergent microclimates
Source: Nat Commun. 2017 Nov 17;8:1570. doi: 10.1038/s41467-017-01658-2 (PMC5691062; doi:10.1038/s41467-017-01658-2)
Supplement: Supplementary file 10 — Supplementary Data 7 [file 41467_2017_1658_MOESM10_ESM.xlsx]

## Sheet: RNAseq_SignSites_N1S_Comparison
Editing Site	P-value	Q-value	NFS1 Average Editing	SFS Average Editing	NFS1 Number of Samples	SFS Number of Samples
chr2L:7643369	6.05e-07	0.000864879	0.0083742	0.117247	8	16
chrX:17832044	7.58e-07	0.000864879	0.139342	0.00138889	8	16
chr2L:9280671	5.19e-06	0.00394961	0.012987	0.287896	7	16
chr2R:5231745	7.17e-06	0.00409071	0.456652	0.80701	8	15
chrX:14721060	1.15e-05	0.0052668	0.390322	0.157054	8	16
chr2R:20306770	1.96e-05	0.00747552	0.214917	0.75455	7	14
chrX:3847324	3.5e-05	0.0114226	0.114474	0.0343461	8	16
chr2L:6682304	9.86e-05	0.0261335	0.179752	0.0713214	8	16
chr2R:9781085	0.00010303	0.0261335	0.185237	0.360654	8	16

## Sheet: RNAseq_SignSites_N2S_Comparison
Editing Site	P-value	Q-value	NFS2 Average Editing	SFS Average Editing	NFS2 Number of Samples	SFS Number of Samples
chr3R:14735875	9.65e-10	1.89e-06	0.475946	0.797074	5	16
chr3R:1062051	4.69e-07	0.000459574	0.125316	0.267794	5	16
chrX:8818718	8.62e-06	0.00562556	0.0285714	0.216823	5	14
chrX:8818719	1.83e-05	0.00897879	0.0416667	0.284323	4	14
chr3L:5739808	4.17e-05	0.013612	0.0146881	0.0639373	5	16
chrX:5524246	3.54e-05	0.013612	0.146437	0.388501	5	16
chr2RHet:1267431	7.39e-05	0.0206841	0.130159	0.436566	3	14
chr3R:16819332	9.62e-05	0.0235463	0.059677	0.298143	5	16
chr3L:4369459	0.000143603	0.0312519	0.00952381	0.068618	5	16
chr2L:13550505	0.000245302	0.0395051	0	0.131419	4	16
chr2RHet:1269010	0.000262206	0.0395051	0.351371	0.631255	5	15
chr3L:22266244	0.000248322	0.0395051	0.0943002	0.0137385	5	16
chr3R:1062050	0.000241191	0.0395051	0.027154	0.060524	5	16
