# Supplementary material for: Regulation of gene expression and RNA editing in Drosophila adapting to divergent microclimates
Source: Nat Commun. 2017 Nov 17;8:1570. doi: 10.1038/s41467-017-01658-2 (PMC5691062; doi:10.1038/s41467-017-01658-2)
Supplement: Supplementary file 11 — Supplementary Data 8 [file 41467_2017_1658_MOESM11_ESM.xlsx]

## Sheet: NFS1_DiffEditedSites_25C_18C
Editing Site	P-value	Q-value	NFS1 25C Average Editing	NFS1 18C Average Editing	Number of 25C NFS1 fly lines	Number of 18C NFS1 fly lines
chr3R:27670470	3.44e-13	2.59082e-11	0.115125	0.348016	8	8
chrX:17824766	2.4e-13	2.59082e-11	0.532062	0.331458	8	8
chr2R:19938500	6.172e-13	3.09894e-11	0.188812	0.410376	8	8
chr2L:2785658	5.09e-12	1.91675e-10	0.05075	0.135992	8	8
chr2R:19939078	7.673e-12	2.31155e-10	0.080625	0.185396	8	8
chr3L:4369459	1.085e-11	2.72387e-10	0.0899167	0.283043	6	8
chrX:6009458	2.77e-11	5.9606e-10	0.6085	0.710833	8	8
chr2R:20802397	4.144e-11	7.80257e-10	0.0461	0.38477	5	8
chr2R:20802387	7.174e-11	1.08061e-09	0.0981	0.446709	5	8
chr2R:20802388	6.655e-11	1.08061e-09	0.0588	0.385436	5	8
chr2L:15651359	1.107e-10	1.51587e-09	0.543562	0.674434	8	8
chr2L:16174152	3.012e-10	3.78078e-09	0.621188	0.792814	8	8
chr2R:19938515	7.225e-10	8.37148e-09	0.0321875	0.153175	8	8
chr3L:4369213	1.049e-09	1.0534e-08	0.07475	0.144844	8	8
chr2R:7337842	1.15e-09	1.08264e-08	0.0470625	0.104511	8	8
chr3L:6942780	1.725e-09	1.52844e-08	0.054125	0.112338	8	8
chr3L:6947854	2.176e-09	1.82093e-08	0.113937	0.200742	8	8
chr3R:191196	3.69e-09	2.92537e-08	0.453062	0.604229	8	8
chr2R:20802317	5.037e-09	3.79359e-08	0.469562	0.705582	8	8
chr3L:9826400	6.365e-09	4.35796e-08	0.352938	0.483377	8	8
chr2L:16174153	6.656e-09	4.35907e-08	0.698812	0.815825	8	8
chr3L:6943212	7.108e-09	4.46112e-08	0.118938	0.183016	8	8
chr3R:1062097	7.914e-09	4.72221e-08	0.647125	0.543224	8	8
chr3R:15056819	8.151e-09	4.72221e-08	0.21125	0.41633	8	8
chr2R:10243025	8.978e-09	5.00869e-08	0.306688	0.481007	8	8
chr3L:2941425	1.16e-08	6.24034e-08	0.449437	0.341508	8	8
chr3R:15056818	1.837e-08	9.54155e-08	0.101813	0.196244	8	8
chr2R:5122019	3.265e-08	1.63934e-07	0.29375	0.37042	8	8
chr3L:9826394	3.959e-08	1.92368e-07	0.15075	0.0930926	8	8
chr3R:528296	5.017e-08	2.36158e-07	0.220667	0.432646	6	7
chr3R:16819570	5.756e-08	2.55006e-07	0.0975	0.00904052	8	8
chr2L:9717614	6.188e-08	2.66312e-07	0.813937	0.905247	8	8
chr3R:23499010	1.338e-07	5.59837e-07	0.095375	0.0391302	8	8
chr3L:9826584	1.762e-07	7.17319e-07	0.243812	0.140918	8	8
chr3L:2666151	2.193e-07	8.69287e-07	0.471375	0.629991	8	7
chr2R:10395134	2.515e-07	9.0198e-07	0.164875	0.0226171	8	7
chr2R:2620585	2.364e-07	9.0198e-07	0.296938	0.177524	8	8
chr2R:6218292	2.453e-07	9.0198e-07	0.435188	0.518694	8	8
chr2R:6498966	2.507e-07	9.0198e-07	0.041125	0.0924051	8	8
chr3R:5595147	2.867e-07	1.00431e-06	0.251	0.432719	8	8
chrX:18095480	3.054e-07	1.0455e-06	0.0209375	0.0745658	8	8
chr2R:20802382	3.923e-07	1.2846e-06	0.017	0.0699502	5	8
chr3R:7217253	4.545e-07	1.42627e-06	0.175687	0.236231	8	8
chr2R:4791179	5.061e-07	1.49067e-06	0.0736429	0.127523	7	8
chr2R:6168493	5.268e-07	1.49067e-06	0.465438	0.413403	8	8
chr4:1268833	5.309e-07	1.49067e-06	0.452188	0.525296	8	8
chrX:16398273	5.344e-07	1.49067e-06	0.1575	0.276188	8	8
chr2L:8178242	5.801e-07	1.53906e-06	0.0845625	0.140381	8	8
chr3R:14733521	5.691e-07	1.53906e-06	0.15075	0.258501	8	7
chr3R:23500441	5.824e-07	1.53906e-06	0.1261	0.26541	5	8
chrX:10941712	6.408e-07	1.66419e-06	0.167063	0.046333	8	7
chr2R:7337823	7.562e-07	1.9306e-06	0.447437	0.52911	8	8
chr2L:9717707	7.723e-07	1.93884e-06	0.397429	0.510578	7	7
chr2L:11796346	8.366e-07	2.06584e-06	0.173687	0.234096	8	8
chrX:20644469	1.073e-06	2.56547e-06	0.59125	0.722947	4	7
chr2R:7335106	1.191e-06	2.75998e-06	0.770125	0.834208	8	8
chr3L:20149876	1.261e-06	2.87792e-06	0.29	0.169606	7	8
chr3L:4590709	1.325e-06	2.97885e-06	0.5752	0.756638	5	7
chr3L:4369207	1.704e-06	3.61509e-06	0.0723125	0.128	8	8
chr3R:19808079	1.931e-06	4.03396e-06	0.2205	0.303286	7	6
chr3R:16846284	2.127e-06	4.32956e-06	0.396375	0.535482	8	8
chr2R:7337822	2.233e-06	4.48472e-06	0.475938	0.553337	8	8
chr2L:16877800	2.291e-06	4.54067e-06	0.1905	0.0887531	8	8
chr3L:9826559	2.432e-06	4.75752e-06	0.474062	0.276642	8	8
chrX:1675873	2.645e-06	5.0432e-06	0.45825	0.543317	8	8
chrX:2275082	2.645e-06	5.0432e-06	0.214062	0.272332	8	8
chr3R:1337784	3.31e-06	6.08026e-06	0.1894	0.284621	5	8
chr4:121180	3.431e-06	6.22659e-06	0.1395	0.26121	6	7
chr3R:14181027	5.131e-06	8.8135e-06	0.378875	0.320897	8	8
chr3R:16858518	5.149e-06	8.8135e-06	0.134375	0.275141	8	8
chr2L:13484558	5.577e-06	9.33396e-06	0.126562	0.189089	8	8
chr3R:14733374	8.329e-06	1.36368e-05	0.322062	0.424655	8	7
chr2L:3503636	8.698e-06	1.40878e-05	0.12375	0.0708369	8	8
chr3L:4590685	9.279e-06	1.47267e-05	0.2879	0.517011	5	7
chr3L:9156017	9.288e-06	1.47267e-05	0.475375	0.395226	8	8
chr2L:13188408	1.133e-05	1.72169e-05	0.12875	0.226757	8	8
chr3L:8733120	1.141e-05	1.72169e-05	0.0579375	0.122498	8	8
chr3R:20501385	1.164e-05	1.73596e-05	0.523438	0.661666	8	8
chr3R:16852529	1.621e-05	2.32542e-05	0.0589375	0.111423	8	7
chr3R:6071146	1.644e-05	2.33617e-05	0.127	0.189812	8	8
chr3R:20137053	1.832e-05	2.53167e-05	0.24075	0.162346	8	8
chr3L:19276300	1.863e-05	2.5511e-05	0.15425	0.0879072	8	8
chr2R:20802381	2.364e-05	3.14338e-05	0.434625	0.612192	4	8
chr2R:2620725	2.379e-05	3.14338e-05	0.142687	0.0592248	8	8
chr3R:20532273	2.422e-05	3.17237e-05	0.75075	0.831481	8	8
chr2L:13188337	2.549e-05	3.30994e-05	0.197875	0.292926	8	8
chr2L:9809350	2.809e-05	3.5556e-05	0.51775	0.6297	8	8
chr3R:1062051	3.727e-05	4.56417e-05	0.209687	0.157223	8	8
chrX:10640518	4.174e-05	4.98988e-05	0.193875	0.302721	8	8
chr4:1155487	4.548e-05	5.26969e-05	0.491187	0.582268	8	8
chr3R:23500629	4.607e-05	5.2973e-05	0.432437	0.632365	8	8
chr2L:8201387	4.726e-05	5.35242e-05	0.0305625	0.102807	8	8
chr2L:411895	5.16e-05	5.80033e-05	0.4615	0.540562	8	8
chr4:768364	5.445e-05	6.03069e-05	0.618687	0.564413	8	8
chr2R:5206629	5.68e-05	6.19979e-05	0.0688	0.121424	5	7
chr2R:20798091	6.642e-05	7.07425e-05	0.175167	0.249339	6	8
chrX:10640521	6.669e-05	7.07425e-05	0.2	0.30228	8	8
chr3R:26872226	6.987e-05	7.35974e-05	0.461687	0.546175	8	7
chr2R:20802225	7.475e-05	7.71199e-05	0.475813	0.533534	8	7
chr3L:9826401	9.033e-05	9.01079e-05	0.604688	0.702222	8	8
chr2L:7230012	0.0001089	0.000105829	0.0883125	0.139276	8	8
chr3R:1337783	0.00011	0.000106213	0.2324	0.332969	5	8
chr2L:20872840	0.0001191	0.000114267	0.130938	0.244801	8	8
chr2R:15110884	0.0001281	0.000121356	0.08725	0.0366504	8	8
chr3L:2941312	0.0001305	0.000122857	0.63225	0.366182	8	3
chr3R:1062100	0.00015	0.000138615	0.430937	0.378477	8	8
chr2L:19509577	0.0001573	0.000143599	0.322688	0.189132	8	7
chr3R:15591382	0.0001564	0.000143599	0.414187	0.468954	8	7
chr4:895009	0.0001626	0.00014666	0.467187	0.523273	8	8
chr3R:16861033	0.0001814	0.000161681	0.535188	0.747604	8	7
chrX:15005912	0.0001918	0.000169945	0.256	0.351771	7	7
chr3R:14733702	0.0002013	0.000176288	0.089	0.200255	7	7
chr2R:7335128	0.0002152	0.000187372	0.76625	0.825572	8	8
chr4:787890	0.0002468	0.000211308	0.165125	0.106925	8	8
chrX:18095462	0.0002469	0.000211308	0.456625	0.516833	8	8
chrX:1570630	0.0003219	0.000269374	0.2543	0.387228	5	7
chr3R:5484913	0.000349	0.000290439	0.445813	0.545781	8	7
chr3R:23500290	0.0003751	0.000308748	0.410813	0.484124	8	8
chr2R:10649523	0.0003822	0.000312882	0.279625	0.220318	8	8
chr3R:20533145	0.0004231	0.00034264	0.383437	0.444804	8	8
chr3R:27669937	0.0004337	0.000347488	0.270125	0.340781	8	8
chr2L:16174116	0.0005062	0.000399206	0.287187	0.36926	8	8
chr2L:6682191	0.0005278	0.000411927	0.181625	0.235106	8	8
chr2R:7335492	0.0005359	0.000416093	0.265375	0.334099	8	8
chr2R:20306773	0.0005659	0.000434902	0.353	0.469013	8	8
chr3R:16861713	0.0005865	0.000448446	0.1955	0.26343	8	8
chr3R:23500600	0.0006173	0.000464916	0.60275	0.743617	8	7
chr3R:23498894	0.000636	0.000476616	0.4005	0.541735	4	8
chr2L:8201539	0.0006428	0.000479328	0.0504286	0.133776	7	6
chrX:14896298	0.000709	0.000520955	0.420687	0.359871	8	7
chr2L:16174138	0.0007554	0.000552354	0.806438	0.861389	8	8
chrX:19236040	0.0008069	0.000579993	0.605563	0.673176	8	7
chr3R:13599939	0.0009945	0.00069352	0.196313	0.251321	8	6
chr3L:7823803	0.001066	0.000739955	0.101688	0.0467094	8	8
chr2L:9809349	0.001193	0.000820549	0.635625	0.693373	8	8
chr2R:3701368	0.001624	0.00107763	0.1635	0.215859	5	8
chr3R:16844414	0.00191	0.00122949	0.065625	0.0148825	4	7
chr2R:11759340	0.002173	0.0013569	0.254437	0.179652	8	7
chr3R:15863474	0.002177	0.0013569	0.1695	0.299886	8	7
chrX:1267622	0.00218	0.0013569	0.04175	0.111534	4	8
chr4:121169	0.002357	0.00146104	0.224583	0.301526	6	7
chr3R:16844415	0.002441	0.00150076	0.365625	0.484627	4	7
chrX:1272312	0.00247	0.00150812	0.221875	0.303943	8	8
chr3L:7173538	0.002557	0.00154682	0.302687	0.208158	8	7
chr2R:10629097	0.002688	0.00160671	0.5785	0.670385	4	6
chr3R:16857660	0.002923	0.00172898	0.371063	0.486625	8	8
chr3R:14733397	0.002962	0.00173106	0.326813	0.383711	8	7
chrX:16376715	0.002952	0.00173106	0.226375	0.283235	8	8
chr2R:11652804	0.002987	0.00173687	0.348625	0.273328	4	8
chrX:9468688	0.003078	0.00177638	0.588167	0.509864	6	8
chrX:16991098	0.003135	0.00180237	0.22475	0.160496	8	8
chr2L:5358965	0.003269	0.00187226	0.261062	0.350954	8	7
chr3R:11891689	0.003303	0.00188457	0.584937	0.516202	8	7
chrX:8526473	0.003459	0.00195197	0.2384	0.298232	5	8
chr3R:319616	0.00366	0.00203432	0.585143	0.692816	7	8
chrX:16365352	0.004098	0.00225283	0.350875	0.266434	8	7
chr3R:15063919	0.006852	0.00352255	0.3044	0.384189	5	8
chr2R:12535136	0.00915	0.00454869	0.128938	0.190456	8	7
chr3L:2126093	0.01126	0.00545363	0.237375	0.365507	8	8
chr3R:16859877	0.01141	0.00549097	0.307	0.398833	8	7
chr3R:23500458	0.01278	0.005997	0.7854	0.903663	5	8
chr3L:13460546	0.01477	0.00678289	0.2516	0.35222	5	7
chr3R:14180916	0.0199	0.00892117	0.400167	0.500136	3	8
chrX:16399583	0.02068	0.00924333	0.7733	0.895286	5	6
chr3R:14180920	0.02298	0.0101212	0.253	0.487773	3	8
chrX:11862801	0.02818	0.0121188	0.600688	0.522003	8	8
chrX:11598221	0.03247	0.0137	0.294563	0.380491	8	8
chr3R:4662906	0.03441	0.0143181	0.319437	0.374415	8	6
chrX:10941786	0.03492	0.0144902	0.216286	0.147481	7	7
chr2L:13189312	0.04578	0.0180518	0.217	0.290708	8	8
chr3R:16859660	0.04659	0.018212	0.307688	0.366062	8	7
chr3L:2925090	0.07026	0.0260029	0.180625	0.260245	4	7
chrX:5290552	0.07981	0.0287489	0.284	0.345861	3	8

## Sheet: SFS_DiffEditedSites_25C_18C
Editing Site	P-value	Q-value	SFS 25C Average Editing	SFS 18C Average Editing	Number of 25C SFS fly lines	Number of 18C SFS fly lines
chr2R:19938500	2.2e-16	2.52e-15	0.183594	0.427201	16	16
chr2R:20802317	2.2e-16	2.52e-15	0.530031	0.704574	16	15
chr2R:20802382	2.2e-16	2.52e-15	0.0183077	0.0683195	13	16
chr2R:20802387	2.2e-16	2.52e-15	0.0978462	0.445656	13	15
chr2R:20802388	2.2e-16	2.52e-15	0.0599615	0.382155	13	16
chr2R:20802397	2.2e-16	2.52e-15	0.0471923	0.391428	13	15
chr3L:2666151	2.2e-16	2.52e-15	0.467	0.621227	16	15
chr3L:4369459	2.2e-16	2.52e-15	0.0728667	0.268844	15	16
chr3L:9826584	2.2e-16	2.52e-15	0.218156	0.120304	16	16
chr3R:191196	2.2e-16	2.52e-15	0.466938	0.600726	16	16
chr3R:27670470	2.2e-16	2.52e-15	0.117188	0.367425	16	15
chrX:17824766	2.2e-16	2.52e-15	0.495437	0.316948	16	16
chr2L:2785658	8.17e-16	8.66e-15	0.0697187	0.170693	16	16
chr2L:9717614	9.35e-15	8.59e-14	0.830688	0.916729	16	16
chr3R:23500629	8.89e-15	8.59e-14	0.464906	0.626367	16	15
chrX:1675873	1.7e-14	1.46e-13	0.432031	0.534098	16	15
chr3L:8733120	2.84e-14	2.3e-13	0.050125	0.103192	16	16
chr2R:19938515	5.53e-14	4.23e-13	0.0285625	0.151657	16	16
chr3L:2941425	8.48e-14	6.15e-13	0.457719	0.334306	16	16
chr2R:20798091	1.46e-13	1.01e-12	0.154833	0.260564	15	16
chr3R:23498894	1.95e-13	1.28e-12	0.403036	0.52428	14	16
chr3L:4369213	3.41e-13	2.14e-12	0.0780938	0.148846	16	16
chr2L:16174152	1.4e-12	7.8e-12	0.590531	0.784852	16	16
chrX:6009458	1.58e-12	8.34e-12	0.5565	0.681642	16	16
chr3L:20149876	2.56e-12	1.3e-11	0.2941	0.149257	15	16
chr2R:5122019	2.98e-12	1.47e-11	0.308219	0.388583	16	16
chr2L:9809350	3.41e-12	1.62e-11	0.490375	0.626611	16	15
chr3R:14733374	4.45e-12	1.98e-11	0.299812	0.424804	16	16
chr2R:19939078	5.18e-12	2.23e-11	0.0780938	0.185615	16	16
chr2R:20802381	7.01e-12	2.93e-11	0.458308	0.614533	13	15
chr3R:16858518	8.79e-12	3.56e-11	0.167813	0.291094	16	15
chr4:121180	1.13e-11	4.32e-11	0.156643	0.244068	14	16
chr3R:15056819	1.25e-11	4.67e-11	0.206187	0.385459	16	16
chr3R:7217253	1.42e-11	5.16e-11	0.173844	0.229321	16	16
chr3L:4369455	2.57e-11	8.65e-11	0.0576333	0.11704	15	16
chr4:121169	2.82e-11	9.24e-11	0.213214	0.298524	14	15
chr3R:23499010	3.57e-11	1.13e-10	0.0884375	0.0341231	16	16
chr3R:23500441	3.61e-11	1.13e-10	0.140375	0.252609	16	15
chr3R:5595147	3.88e-11	1.19e-10	0.236875	0.394199	16	16
chr2R:2620585	6.49e-11	1.86e-10	0.261594	0.145125	16	16
chr2R:7335128	1.47e-10	4.04e-10	0.758094	0.825232	16	16
chrX:20644469	2.17e-10	5.85e-10	0.577821	0.728411	14	16
chr3R:14733521	2.3e-10	6.08e-10	0.146063	0.245807	16	16
chr3L:6947854	2.88e-10	7.48e-10	0.112437	0.184484	16	16
chr3R:16819570	2.96e-10	7.56e-10	0.0885937	0.00728953	16	16
chr2R:7337823	3.76e-10	9.08e-10	0.437937	0.528993	16	16
chrX:10941712	5.71e-10	1.36e-09	0.168594	0.0512184	16	15
chr3R:6071146	6.04e-10	1.41e-09	0.148187	0.209475	16	16
chr2R:7335106	8.59e-10	1.94e-09	0.762406	0.828776	16	16
chrX:18095480	1.46e-09	3.1e-09	0.0245313	0.0850753	16	16
chr4:768364	2.01e-09	4.07e-09	0.596469	0.500517	16	16
chr3R:14180920	2.2e-09	4.39e-09	0.249909	0.515032	11	14
chr3R:15591382	2.75e-09	5.34e-09	0.423531	0.482622	16	15
chr3R:16846284	2.88e-09	5.51e-09	0.411375	0.522822	16	16
chr3R:9518314	3.09e-09	5.83e-09	0.113562	0.188265	16	16
chr2R:10395134	3.31e-09	6.09e-09	0.162906	0.0171521	16	15
chr3L:9826559	3.92e-09	7.1e-09	0.477563	0.248291	16	16
chrX:2275082	3.99e-09	7.14e-09	0.215469	0.284379	16	16
chr2R:10243025	5.21e-09	8.98e-09	0.275906	0.42592	16	16
chr3L:9156017	5.15e-09	8.98e-09	0.47825	0.421716	16	16
chr3R:15056818	5.35e-09	9.1e-09	0.0988437	0.184336	16	16
chr3L:7173538	5.92e-09	9.95e-09	0.278469	0.200338	16	15
chrX:1570630	6.78e-09	1.13e-08	0.265643	0.402171	14	14
chrX:16398273	7.46e-09	1.21e-08	0.1595	0.272116	16	15
chr3R:23500458	9.33e-09	1.48e-08	0.817719	0.897389	16	16
chr3L:4590685	1.16e-08	1.8e-08	0.333188	0.47858	16	15
chr3L:2941312	1.37e-08	2.04e-08	0.602313	0.233581	16	12
chr2R:7337842	1.39e-08	2.06e-08	0.0482812	0.101493	16	16
chrX:3847297	1.66e-08	2.38e-08	0.0995625	0.182789	16	16
chr2L:16174153	2.63e-08	3.66e-08	0.68625	0.807523	16	16
chr4:121183	2.75e-08	3.78e-08	0.270429	0.213272	14	16
chr2L:9717707	3.09e-08	4.21e-08	0.376094	0.466374	16	16
chr2R:2620725	3.25e-08	4.39e-08	0.117344	0.0444754	16	16
chrX:16376715	3.49e-08	4.67e-08	0.223562	0.291217	16	16
chr3R:23500600	3.77e-08	5e-08	0.643344	0.771538	16	15
chr3R:14733397	3.84e-08	5.03e-08	0.2985	0.374476	16	16
chr2R:10649523	4.37e-08	5.68e-08	0.279719	0.215608	16	16
chr2L:13188408	5.16e-08	6.65e-08	0.166687	0.254321	16	16
chr2L:411895	6.26e-08	7.99e-08	0.452188	0.51504	16	16
chr2L:15651359	6.38e-08	8.06e-08	0.5417	0.649399	15	16
chr2R:4772889	9.51e-08	1.18e-07	0.0588438	0.00876655	16	16
chr4:1268833	9.89e-08	1.22e-07	0.430656	0.512472	16	16
chr3R:14733702	1.17e-07	1.4e-07	0.0789333	0.192025	15	14
chrX:10640521	1.2e-07	1.41e-07	0.192875	0.269634	16	16
chr3L:9826394	1.25e-07	1.46e-07	0.159062	0.101432	16	16
chr2R:7337822	1.37e-07	1.58e-07	0.468125	0.543683	16	16
chr3R:16819563	1.63e-07	1.87e-07	0.208937	0.157566	16	16
chrX:19236040	1.81e-07	2.06e-07	0.610344	0.702284	16	15
chr2L:13188337	3.36e-07	3.61e-07	0.23275	0.328427	16	16
chrX:1267622	3.32e-07	3.61e-07	0.0518333	0.104505	12	16
chr3L:2925090	3.54e-07	3.78e-07	0.181406	0.269452	16	15
chr2L:6682191	3.92e-07	4.15e-07	0.184094	0.24563	16	16
chr2L:9809349	5.24e-07	5.33e-07	0.621594	0.694176	16	15
chr3R:15863474	7.87e-07	7.69e-07	0.153607	0.342382	14	12
chr3L:19276300	8.87e-07	8.54e-07	0.16925	0.0929323	16	16
chrX:15005912	9.51e-07	9.03e-07	0.258594	0.335842	16	15
chr2R:9064813	1.01e-06	9.52e-07	0.268188	0.2139	16	16
chr3L:11168876	1.34e-06	1.23e-06	0.260125	0.168187	16	15
chr4:787890	1.44e-06	1.3e-06	0.154562	0.0904852	16	16
chr3R:16819338	2.34e-06	2.06e-06	0.192542	0.0244601	12	14
chr3R:1337784	2.63e-06	2.29e-06	0.219607	0.305659	14	15
chrX:10640518	3.56e-06	3.05e-06	0.186375	0.254158	16	16
chr3R:11891689	3.81e-06	3.23e-06	0.571094	0.478344	16	15
chr4:895009	5.62e-06	4.5e-06	0.460375	0.533038	16	16
chr2R:11759340	7.22e-06	5.62e-06	0.233094	0.167179	16	16
chr3R:23500290	1.07e-05	8.21e-06	0.441156	0.514185	16	15
chr2L:16877800	1.1e-05	8.38e-06	0.180156	0.106016	16	16
chr3R:14181027	1.25e-05	9.28e-06	0.38125	0.313168	16	15
chr3R:13599939	1.69e-05	1.22e-05	0.229813	0.315229	16	14
chrX:18095462	1.69e-05	1.22e-05	0.450094	0.502859	16	16
chr3R:5484913	1.8e-05	1.28e-05	0.437563	0.517877	16	16
chr2R:15110884	2.05e-05	1.42e-05	0.0870937	0.0308444	16	15
chrX:11862801	2.56e-05	1.75e-05	0.638969	0.549618	16	14
chr3L:9826400	3.55e-05	2.37e-05	0.347406	0.438781	16	16
chr3R:319616	4.13e-05	2.72e-05	0.616938	0.6967	16	15
chr3R:1337783	4.5e-05	2.94e-05	0.283786	0.352063	14	15
chr2L:5358965	5.1e-05	3.27e-05	0.278031	0.356188	16	15
chr3R:16819332	5.63e-05	3.55e-05	0.135625	0.0209188	12	14
chr2L:19509577	5.98e-05	3.76e-05	0.2635	0.171744	16	16
chr3R:16844415	6.01e-05	3.76e-05	0.371038	0.464216	13	15
chr2L:6452387	8.04e-05	4.82e-05	0.270437	0.337493	16	15
chr3L:5739872	8.17e-05	4.87e-05	0.192438	0.244809	16	16
chr3R:528296	0.0001298	7.18e-05	0.222719	0.360927	16	16
chrX:9468688	0.0001687	8.97e-05	0.572	0.500484	16	15
chr3R:16861033	0.0001695	8.98e-05	0.656733	0.79168	15	15
chrX:10941786	0.0002141	0.000111271	0.258533	0.148372	15	14
chr4:1155487	0.0003682	0.000185751	0.477563	0.579619	16	16
chr3L:13460546	0.0003749	0.000188441	0.224188	0.324502	16	16
chr2L:6636749	0.0004515	0.000223678	0.415	0.291268	3	12
chr2R:6168493	0.0006175	0.000298402	0.457031	0.397826	16	16
chrX:14896298	0.000667	0.000318965	0.420094	0.360118	16	16
chr2L:16174116	0.0008392	0.000390466	0.219531	0.281435	16	16
chr3L:9826401	0.0008538	0.000394593	0.596625	0.675086	16	16
chr3R:16854033	0.00101	0.00045908	0.3551	0.291544	15	16
chr3R:22101110	0.001089	0.000488539	0.015	0.0795884	3	10
chrX:11865886	0.001219	0.000545083	0.637219	0.546164	16	15
chrX:16399583	0.001511	0.000654406	0.765708	0.88583	12	12
chrX:11598221	0.001549	0.00066876	0.273875	0.361359	16	16
chr2R:10629097	0.001589	0.000679638	0.565417	0.645604	12	16
chr2R:11652804	0.001771	0.000741365	0.377458	0.27413	12	16
chr3R:8342654	0.001859	0.000775845	0.42	0.335189	11	15
chr3R:14180916	0.001959	0.000812655	0.405056	0.508261	9	15
chrX:16365352	0.002181	0.000893976	0.324094	0.26581	16	16
chr2L:6636823	0.002495	0.00100716	0.116167	0.0443174	6	11
chr3R:16860925	0.004642	0.00177096	0.3835	0.497632	10	13
chr2L:20872840	0.004824	0.00183025	0.136781	0.210366	16	16
chr3R:16857660	0.004975	0.00188235	0.448062	0.517726	16	15
chrX:16991098	0.005573	0.00209138	0.186781	0.131893	16	16
chr3L:4590709	0.006587	0.00243214	0.560154	0.681723	13	15
chr2L:13189312	0.007015	0.00254953	0.270125	0.344341	16	16
chr3R:19808079	0.007465	0.00269845	0.202781	0.271564	16	16
chr2L:5359054	0.00854	0.00304705	0.359938	0.30936	16	15
chrX:8297352	0.008998	0.00320217	0.34675	0.425839	4	16
chr2R:20306770	0.01114	0.00388131	0.656594	0.757929	16	15
chrX:11848310	0.01187	0.0041075	0.632375	0.574949	16	14
chrX:1272312	0.01306	0.00447432	0.217156	0.284568	16	16
chrX:4116054	0.0135	0.00460216	0.7895	0.869043	5	6
chr2R:6218292	0.01872	0.00622752	0.43175	0.491359	16	15
chrX:5524375	0.02128	0.00704143	0.261778	0.547808	9	7
chr2R:20306773	0.02332	0.0076288	0.639969	0.736647	16	16
chr2L:9809297	0.03081	0.00979972	0.696219	0.748753	16	15
chr3L:4432487	0.04134	0.0126522	0.789375	0.904748	4	7
chrX:8526473	0.04962	0.0148886	0.2128	0.290408	15	15
chr3L:4432486	0.05438	0.0161759	0.530625	0.668885	4	5
chr3R:20501385	0.1318	0.0354532	0.603067	0.682121	15	16
chr2R:9697467	0.1783	0.04642	0.283125	0.337889	12	10

## Sheet: NFS2_DiffEditedSites_25C_18C
Editing Site	P-value	Q-value	NFS2 25C Average Editing	NFS2 18C Average Editing	Number of 25C NFS2 fly lines	Number of 18C NFS2 fly lines
chr2L:16174153	5.67e-08	2.34e-06	0.6923	0.795717	5	5
chr2R:19938500	1.29e-08	2.34e-06	0.1672	0.391237	5	5
chr2R:20802388	2.73e-08	2.34e-06	0.0713	0.356585	5	5
chr3L:9826584	5.11e-08	2.34e-06	0.2305	0.11626	5	5
chrX:17824766	4.65e-08	2.34e-06	0.5233	0.322345	5	5
chr3R:15863474	9.72e-08	3.34e-06	0.1747	0.340921	5	5
chrX:11833731	3.27e-07	8.43e-06	0.0732	0.0218804	5	5
chr2L:16174152	3.94e-07	8.89e-06	0.6102	0.77531	5	5
chr2L:2785658	4.5e-07	8.89e-06	0.0732	0.185502	5	5
chr3R:27670470	4.74e-07	8.89e-06	0.12	0.389629	5	5
chr3L:4369459	6.19e-07	1.02e-05	0.0774	0.25712	5	5
chr3R:16861033	6.4e-07	1.02e-05	0.715	0.831011	5	5
chr2R:7335122	9.76e-07	1.44e-05	0.7675	0.83668	5	5
chr2R:20802397	1.06e-06	1.46e-05	0.0454	0.361438	5	5
chr2R:7337842	1.33e-06	1.53e-05	0.0519	0.115834	5	5
chr3L:4369213	1.33e-06	1.53e-05	0.0807	0.147085	5	5
chrX:18095480	1.23e-06	1.53e-05	0.0255	0.0923744	5	5
chrX:3847297	1.98e-06	2.15e-05	0.0866	0.198435	5	5
chr2L:20872840	2.11e-06	2.18e-05	0.1317	0.223512	5	5
chr2R:2620585	2.59e-06	2.55e-05	0.2889	0.158611	5	5
chr3R:5595147	3.59e-06	3.22e-05	0.261	0.432425	5	5
chrX:6009458	3.5e-06	3.22e-05	0.5619	0.660462	5	5
chr2R:2620725	3.9e-06	3.35e-05	0.1185	0.0484978	5	5
chr3R:11891689	4.68e-06	3.71e-05	0.6313	0.512214	5	5
chr2R:20802387	5.81e-06	4.44e-05	0.1067	0.417125	5	5
chrX:1675873	6.67e-06	4.91e-05	0.4371	0.531609	5	5
chr3R:15056819	1.03e-05	6.65e-05	0.2544	0.39636	5	5
chr3L:9826394	1.09e-05	6.78e-05	0.1747	0.0984457	5	5
chr2L:9717614	1.35e-05	7.94e-05	0.8359	0.925611	5	5
chr2L:16877800	1.78e-05	9.68e-05	0.1837	0.0879627	5	5
chr2R:19938515	1.94e-05	0.000102757	0.0237	0.139243	5	5
chr3L:9826559	2.43e-05	0.000111331	0.4961	0.261605	5	5
chr3R:15056818	2.36e-05	0.000111331	0.1309	0.202114	5	5
chrX:11598221	2.41e-05	0.000111331	0.2862	0.394995	5	5
chr2R:20802317	3.32e-05	0.000139663	0.5084	0.679133	5	5
chr3L:2666151	3.27e-05	0.000139663	0.4715	0.62901	5	5
chrX:9468688	3.25e-05	0.000139663	0.5552	0.42064	5	5
chrX:10941712	3.89e-05	0.000160589	0.1738	0.0367035	5	5
chr3L:2941425	4.5e-05	0.000175666	0.4774	0.357873	5	5
chr3R:16846284	4.46e-05	0.000175666	0.4177	0.532589	5	5
chr2R:19939078	4.92e-05	0.000178138	0.0724	0.177999	5	5
chr3R:16854365	4.89e-05	0.000178138	0.537	0.473288	5	5
chr4:787890	4.88e-05	0.000178138	0.1465	0.0869218	5	5
chrX:11862801	5.05e-05	0.000179476	0.641	0.338127	5	5
chrX:11865886	6.27e-05	0.000215397	0.6677	0.354506	5	5
chrX:2275082	6.25e-05	0.000215397	0.2141	0.289221	5	5
chr3R:23499010	7.19e-05	0.000235741	0.0866	0.0295466	5	5
chr4:1268833	7.23e-05	0.000235741	0.4273	0.526307	5	5
chr3R:15591382	7.65e-05	0.000239285	0.4096	0.466434	5	5
chr2L:9809350	8.12e-05	0.000249051	0.4771	0.620891	5	3
chr2R:10395134	8.92e-05	0.000262	0.1677	0.0204649	5	5
chr2R:10649523	8.93e-05	0.000262	0.28	0.210222	5	5
chr3R:191196	9.02e-05	0.000262	0.4695	0.584967	5	5
chrX:20644469	9.77e-05	0.000276097	0.5515	0.728184	4	5
chr2R:7335128	0.0001005	0.000280115	0.7577	0.842201	5	5
chrX:16376715	0.0001025	0.00028188	0.2085	0.264786	5	5
chr3L:8733120	0.0001084	0.000290362	0.0495	0.107409	5	5
chrX:11848310	0.0001072	0.000290362	0.7052	0.34008	5	5
chrX:11858225	0.0001195	0.000311991	0.1889	0.0877459	5	5
chr2L:15651359	0.0001282	0.000330521	0.564	0.666601	5	5
chr2L:19509577	0.000134	0.00034121	0.2412	0.153687	5	5
chr3R:16819460	0.0001398	0.000351637	0.154	0.093537	5	5
chr3R:1337784	0.0001434	0.000353578	0.251875	0.321282	4	5
chr3L:4590685	0.0001473	0.000357425	0.338	0.505388	5	5
chr3R:16819570	0.0001498	0.000359265	0.1011	0.00810092	5	5
chr3R:23498894	0.000154	0.000365093	0.42075	0.55697	4	5
chr2R:15110884	0.0001735	0.000393242	0.1027	0.044883	5	5
chr3R:319616	0.0001721	0.000393242	0.5707	0.674317	5	5
chr3R:14733521	0.0001759	0.000394348	0.1486	0.25394	5	5
chr3R:16819338	0.0001832	0.000406297	0.202	0.0290854	5	4
chr3R:23500629	0.0002162	0.000459712	0.4518	0.611299	5	5
chr3R:6071146	0.0002231	0.000469543	0.1546	0.219665	5	5
chr3R:16854033	0.0002535	0.000522853	0.4083	0.340387	5	5
chrX:16991098	0.0002691	0.000549533	0.1624	0.0876685	5	5
chr3L:9156017	0.000337	0.000661976	0.5017	0.417023	5	5
chr3L:4369455	0.0003421	0.000665654	0.0564	0.110984	5	5
chr3R:16858518	0.0003457	0.000666373	0.1807	0.305619	5	5
chr4:1155487	0.0003743	0.0007022	0.4654	0.562647	5	5
chrX:16398273	0.0003745	0.0007022	0.1816	0.28133	5	5
chr2L:3503636	0.0003969	0.000731744	0.1021	0.050385	5	5
chr3L:4590709	0.0003976	0.000731744	0.6263	0.808965	5	4
chrX:11843915	0.0004525	0.000806857	0.5168	0.319706	5	5
chr2R:10243025	0.000485	0.000832685	0.2876	0.409363	5	5
chr3L:9826400	0.0004885	0.000832685	0.3294	0.448858	5	5
chr2L:5359054	0.000521	0.000866598	0.3911	0.295028	5	5
chr3R:19808079	0.0005287	0.00087237	0.2021	0.284061	5	5
chr2R:11759340	0.0006	0.000974426	0.2466	0.156191	5	5
chrX:11863002	0.0006327	0.0010116	0.2997	0.186744	5	5
chr2R:7337822	0.0006635	0.00104465	0.4876	0.584035	5	5
chr3L:5739872	0.000663	0.00104465	0.2169	0.288123	5	5
chr2R:13262374	0.0006837	0.0010683	0.2874	0.232523	5	5
chr2L:16174116	0.0006958	0.00107903	0.2535	0.315236	5	5
chrX:1267622	0.000751	0.00114738	0.0478333	0.0997961	3	5
chrX:8526473	0.0007908	0.00118446	0.1589	0.252695	5	5
chr3R:5484913	0.0008883	0.0012994	0.4255	0.494227	5	5
chrX:10640521	0.00106	0.00152887	0.2074	0.267272	5	5
chr2R:7337823	0.001072	0.00153544	0.4563	0.556231	5	5
chr2R:5122019	0.001127	0.00159211	0.3169	0.40573	5	5
chr3L:9628262	0.001126	0.00159211	0.2804	0.36341	5	5
chr3R:19929436	0.001219	0.0016874	0.2608	0.179783	5	5
chrX:10640518	0.001233	0.0016954	0.2017	0.264608	5	5
chr3L:6947854	0.001508	0.00203288	0.0961	0.1608	5	5
chrX:19236040	0.00154	0.00206254	0.6374	0.722028	5	5
chr2R:9697052	0.001705	0.00220345	0.5027	0.390544	5	5
chr4:121180	0.001716	0.00220345	0.1539	0.249674	5	5
chrX:18095462	0.00172	0.00220345	0.4573	0.52506	5	5
chr2R:6218292	0.001741	0.00221659	0.4545	0.50714	5	5
chr3R:14733374	0.001892	0.00237946	0.3389	0.42092	5	5
chr3R:15063919	0.001917	0.00239629	0.305333	0.375874	3	5
chr2L:6682191	0.001946	0.00241789	0.203	0.253042	5	5
chr2R:7335106	0.002042	0.00250696	0.7765	0.850096	5	5
chr4:768364	0.002174	0.00262219	0.587	0.523806	5	5
chr3R:16844415	0.002246	0.00267774	0.4095	0.533235	3	5
chr3R:9518314	0.002285	0.00269308	0.1059	0.206752	5	5
chr2R:20802381	0.002418	0.00280343	0.4857	0.564981	5	5
chrX:5524267	0.0025	0.00284881	0.149875	0.239255	4	5
chr3L:19276365	0.002574	0.00288198	0.195	0.135042	5	5
chr3L:9826401	0.002578	0.00288198	0.5232	0.624764	5	5
chr3R:1337783	0.002558	0.00288198	0.29875	0.366748	4	5
chrX:1570630	0.002855	0.00311563	0.29475	0.413962	4	5
chr2R:9704884	0.003032	0.00319062	0.5651	0.466721	5	5
chr3R:16857660	0.003014	0.00319062	0.4829	0.545636	5	5
chrX:11864589	0.003027	0.00319062	0.3598	0.236381	5	5
chr2R:11652804	0.003165	0.00329693	0.317333	0.250328	3	5
chr2L:9717707	0.003551	0.00357271	0.3749	0.481068	5	5
chr4:895009	0.004085	0.00401212	0.4441	0.517039	5	5
chr3R:14733702	0.004238	0.00414267	0.0971	0.182425	5	3
chr2R:6168493	0.004628	0.00448142	0.4877	0.436969	5	5
chr3R:20137053	0.005153	0.00487534	0.2174	0.153706	5	5
chr2R:8646087	0.005617	0.00529007	0.2194	0.152127	5	5
chr3R:14181027	0.00585	0.00548447	0.4036	0.337774	5	5
chr2R:5421664	0.006471	0.00601201	0.1157	0.181203	5	5
chr3R:23500441	0.006525	0.006035	0.1294	0.235479	5	5
chr3L:2941364	0.006644	0.00611763	0.8432	0.771393	5	5
chrX:14952424	0.007056	0.0063275	0.5411	0.490183	5	5
chr2L:13188408	0.007159	0.00639207	0.168	0.252109	5	5
chr3L:20149876	0.007462	0.0066339	0.2931	0.167126	5	5
chr3R:23500290	0.008466	0.00733673	0.4065	0.462012	5	5
chr3R:23500600	0.009475	0.00810893	0.6116	0.702265	5	5
chr2R:4772889	0.009603	0.00815084	0.0606	0.00959792	5	5
chr3R:16819563	0.009991	0.00841094	0.2268	0.154607	5	5
chrX:14890707	0.01024	0.00855076	0.6232	0.673284	5	5
chr4:121169	0.01057	0.00868566	0.2098	0.290516	5	5
chr2L:6452387	0.01135	0.0091525	0.2682	0.333365	5	5
chr3R:1062051	0.01161	0.00924558	0.143	0.0857566	5	5
chrX:15005912	0.01182	0.00926965	0.2806	0.349437	5	5
chr2R:4791185	0.01198	0.009332	0.2028	0.150185	5	5
chr2R:20798091	0.01204	0.00933569	0.1492	0.279274	5	4
chr3R:16819332	0.01277	0.0096833	0.1137	0.0159307	5	4
chr3L:19276300	0.01307	0.00983845	0.162	0.111828	5	5
chr3R:482227	0.01501	0.0109009	0.178333	0.275995	3	5
chr4:121189	0.0151	0.0109278	0.6715	0.620218	5	5
chr3R:528296	0.01686	0.0120744	0.2315	0.353092	5	5
chr2L:13188337	0.01754	0.0124319	0.2219	0.304467	5	5
chr3L:13460546	0.01848	0.0128305	0.236	0.346398	5	5
chr2L:411895	0.01929	0.0132621	0.4807	0.532931	5	5
chr2L:8201387	0.02354	0.015662	0.0267	0.0815276	5	5
chr3L:2925090	0.02702	0.0173613	0.185667	0.269718	3	5
chr2L:9809349	0.02933	0.0184939	0.6224	0.699856	5	4
chrX:14896298	0.03283	0.0200929	0.4158	0.358977	5	5
chr3R:16844414	0.03348	0.0203698	0.0675	0.011537	3	5
chrX:1272312	0.03836	0.022933	0.1995	0.283241	5	5
chr2R:19378792	0.04482	0.0262622	0.210667	0.159384	3	5
chrX:10941786	0.04497	0.0262754	0.1876	0.122112	5	4
chr3R:9518315	0.04773	0.027422	0.1254	0.178698	5	3
chr3L:7823803	0.05222	0.029671	0.0914	0.0374927	5	5
chrX:16399583	0.05302	0.0300428	0.71525	0.883461	4	4
chr2R:20306773	0.06839	0.0368295	0.5963	0.698478	5	5
chr2R:20797921	0.07257	0.0382809	0.272	0.351696	5	4
chr3R:8342654	0.07477	0.0393408	0.411167	0.330257	3	5
chr2R:20306770	0.09326	0.0476119	0.634	0.722435	5	5
chr3L:7173538	0.09475	0.0482532	0.2438	0.171568	5	5
