# Supplementary material for: Regulation of gene expression and RNA editing in Drosophila adapting to divergent microclimates
Source: Nat Commun. 2017 Nov 17;8:1570. doi: 10.1038/s41467-017-01658-2 (PMC5691062; doi:10.1038/s41467-017-01658-2)
Supplement: Supplementary file 12 — Supplementary Data 9 [file 41467_2017_1658_MOESM12_ESM.xlsx]

## Sheet: N1S_PopEditingDiffs_18C_25C
Editing Site	SFS - NFS1 Editing at 18C	SFS - NFS1 Editing at 25C	Number of 18C SFS fly lines	Number of 18C NFS1 fly lines	Number of 25C SFS fly lines	Number of 25C NFS1 fly lines
chr3R:8343173	-0.0784796	-0.0584241	15	6	16	7
chr3R:16860925	0.0977202	0.083	13	6	10	4
chrX:6003904	-0.0381574	-0.0611875	16	8	16	8
chr3R:9518314	-0.051098	-0.1055	16	7	16	8
chr3L:11168876	0.0320256	0.083625	15	8	16	8
chr3R:4212480	0.0627717	0.0591875	15	6	16	8
chr2R:20306770	0.543251	0.504906	15	7	16	8
chr2R:8646087	0.0299366	0.0505312	15	8	16	8
chr2R:4772736	-0.0955674	-0.0767812	16	7	16	8
chr3R:9518315	0.103687	0.0904375	15	7	16	8
chr3R:16861033	0.044076	0.121546	15	7	15	8
chr3R:16859660	0.0276208	0.0849063	15	7	16	8
chr3R:4212460	0.0771878	0.0841875	15	6	16	8
chrX:6009458	-0.0291906	-0.052	16	8	16	8
chr3R:16854033	-0.00159917	0.0686	16	8	15	8
chr3R:8343182	-0.100291	-0.059683	15	6	16	7
chr2L:1609982	0.0542242	0.0549687	16	8	16	8
chr3R:1337783	0.0190932	0.0513857	15	8	14	5
chr2R:20306773	0.267633	0.286969	16	8	16	8
chr2R:4772882	-0.0672212	-0.0588125	16	8	16	7
chr3L:4590708	-0.038244	-0.049575	16	7	16	5

## Sheet: N2S_PopEditingDiffs_18C_25C
Editing Site	SFS - NFS2 Editing at 18C	SFS - NFS2 Editing at 25C	Number of 18C SFS fly lines	Number of 18C NFS2 fly lines	Number of 25C SFS fly lines	Number of 25C NFS2 fly lines
chr3R:15064567	-0.167992	-0.127206	15	5	16	5
chr2R:9697052	0.241892	0.0916125	15	5	16	5
chr3R:6071147	-0.0634863	-0.05785	16	5	16	5
chr3L:11168876	0.054397	0.119925	15	5	16	5
chrX:14723854	0.102051	0.126431	16	5	16	5
chr3R:11891689	-0.0338698	-0.0602063	15	5	16	5
chr3R:19674259	0.090679	0.0646625	16	5	16	5
chr3R:319616	0.0223831	0.0462375	15	5	16	5
chr3R:15056819	-0.0109005	-0.0482125	16	5	16	5
chr2R:15213814	0.0806163	0.0654187	16	5	16	5
chr3L:4590708	-0.043607	-0.048475	16	5	16	5
chr3L:11168868	0.11388	0.149744	15	3	16	5
