# Supplementary material for: Regulation of gene expression and RNA editing in Drosophila adapting to divergent microclimates
Source: Nat Commun. 2017 Nov 17;8:1570. doi: 10.1038/s41467-017-01658-2 (PMC5691062; doi:10.1038/s41467-017-01658-2)
Supplement: Supplementary file 13 — Supplementary Data 10 [file 41467_2017_1658_MOESM13_ESM.xlsx]

## Sheet: N2S_GeneEnvironmentInteractions
Editing Site	SFS 18C Editing Level	NFS2 18C Editing Level	SFS 25C Editing Level	NFS2 25C Editing Level	Number of SFS 18C Fly Lines	Number of NFS2 18C Fly Lines	Number of SFS 25C Fly Lines	Number of NFS2 25C Fly Lines
chrX:11858225	0.141998	0.0877459	0.168969	0.1889	16	5	16	5
chrX:11864579	0.138342	0.0878774	0.126906	0.1378	16	5	16	5
chrX:11862801	0.549618	0.338127	0.638969	0.641	14	5	16	5
chrX:11843915	0.480215	0.319706	0.4545	0.5168	14	5	16	5
chrX:11863002	0.287931	0.186744	0.297719	0.2997	16	5	16	5
chrX:11848310	0.574949	0.34008	0.632375	0.7052	14	5	16	5
chrX:11843916	0.176598	0.123786	0.139313	0.1609	16	5	16	5
chrX:11865886	0.546164	0.354506	0.637219	0.6677	15	5	16	5
chrX:11864589	0.356557	0.236381	0.345781	0.3598	15	5	16	5
chr2R:19287318	0.0614528	0.0099883	0.045125	0.0163	16	5	16	5
